# Supplementary material for: Dataset of xenobiotics human renal clearance values
Source: Database (Oxford). 2026 Apr 11;2026:baag018. doi: 10.1093/database/baag018 (PMC13070669; doi:10.1093/database/baag018)
Supplement: baag018_Supplemental_File [file baag018_supplemental_file.xlsx]

## Sheet: CLren_human
No	Compound name	Reference	Year	First author	DOI	SMILES	Weight kg	Route of administration	Analytical method	Number of participants	Health status	Dose_mg	Clren_L_h
1	1M gadobutrol	Tombach, B., Bremer, C., Reimer, P., Schaefer, R. M., Ebert, W., Geens, V., & Heindel, W. (2000). Pharmacokinetics of 1M gadobutrol in patients with chronic renal failure. Investigative radiology, 35(1), 35-40. https://doi.org/10.1097/00004424-200001000-00004	2000	Tombach	10.1097/00004424-200001000-00004	C1CN(CCN(CCN(CCN1CC(=O)[O-])CC(=O)[O-])[C@H](CO)[C@@H](CO)O)CC(=O)[O-].[Gd+3]	70	intravenous	coupled plasma atomic emission spectrometry	6	moderate renal impairment	4233.01	2.15
2	1M gadobutrol	Tombach, B., Bremer, C., Reimer, P., Schaefer, R. M., Ebert, W., Geens, V., & Heindel, W. (2000). Pharmacokinetics of 1M gadobutrol in patients with chronic renal failure. Investigative radiology, 35(1), 35-40. https://doi.org/10.1097/00004424-200001000-00004	2000	Tombach	10.1097/00004424-200001000-00004	C1CN(CCN(CCN(CCN1CC(=O)[O-])CC(=O)[O-])[C@H](CO)[C@@H](CO)O)CC(=O)[O-].[Gd+3]	70	intravenous	coupled plasma atomic emission spectrometry	6	moderate renal impairment	12699	2.071
3	1M gadobutrol	Tombach, B., Bremer, C., Reimer, P., Schaefer, R. M., Ebert, W., Geens, V., & Heindel, W. (2000). Pharmacokinetics of 1M gadobutrol in patients with chronic renal failure. Investigative radiology, 35(1), 35-40. https://doi.org/10.1097/00004424-200001000-00004	2000	Tombach	10.1097/00004424-200001000-00004	C1CN(CCN(CCN(CCN1CC(=O)[O-])CC(=O)[O-])[C@H](CO)[C@@H](CO)O)CC(=O)[O-].[Gd+3]	70	intravenous	coupled plasma atomic emission spectrometry	5	severe renal impairment	4233.01	0.533
4	1M gadobutrol	Tombach, B., Bremer, C., Reimer, P., Schaefer, R. M., Ebert, W., Geens, V., & Heindel, W. (2000). Pharmacokinetics of 1M gadobutrol in patients with chronic renal failure. Investigative radiology, 35(1), 35-40. https://doi.org/10.1097/00004424-200001000-00004	2000	Tombach	10.1097/00004424-200001000-00004	C1CN(CCN(CCN(CCN1CC(=O)[O-])CC(=O)[O-])[C@H](CO)[C@@H](CO)O)CC(=O)[O-].[Gd+3]	70	intravenous	coupled plasma atomic emission spectrometry	3	severe renal impairment	12699	0.79
5	2-fluorodideoxycytidine	Williams PE, Muirhead GJ, Sereni D, Rousseau FS, Edelman K, Hooker M. Pharmacokinetics of 2-fluorodideoxycytidine (2FddC) in patients infected with human immunodeficiency virus. Br J Clin Pharmacol. 1993 Mar;35(3):255-60. doi: 10.1111/j.1365-2125.1993.tb05692.x. PMID: 8385974; PMCID: PMC1381571.	1993	Williams	10.1111/j.1365-2125.1993.tb05692.x	C1[C@H](O[C@H]([C@H]1F)N2C=CC(=NC2=O)N)CO	67	intravenous	HPLC	9	HIV	6.7	15.2
6	2-fluorodideoxycytidine	Williams PE, Muirhead GJ, Sereni D, Rousseau FS, Edelman K, Hooker M. Pharmacokinetics of 2-fluorodideoxycytidine (2FddC) in patients infected with human immunodeficiency virus. Br J Clin Pharmacol. 1993 Mar;35(3):255-60. doi: 10.1111/j.1365-2125.1993.tb05692.x. PMID: 8385974; PMCID: PMC1381571.	1993	Williams	10.1111/j.1365-2125.1993.tb05692.x	C1[C@H](O[C@H]([C@H]1F)N2C=CC(=NC2=O)N)CO	67	intravenous	HPLC	9	HIV	20.1	13.2
7	2-fluorodideoxycytidine	Williams PE, Muirhead GJ, Sereni D, Rousseau FS, Edelman K, Hooker M. Pharmacokinetics of 2-fluorodideoxycytidine (2FddC) in patients infected with human immunodeficiency virus. Br J Clin Pharmacol. 1993 Mar;35(3):255-60. doi: 10.1111/j.1365-2125.1993.tb05692.x. PMID: 8385974; PMCID: PMC1381571.	1993	Williams	10.1111/j.1365-2125.1993.tb05692.x	C1[C@H](O[C@H]([C@H]1F)N2C=CC(=NC2=O)N)CO	67	oral	HPLC	6	HIV	6.7	12.3
8	2-fluorodideoxycytidine	Williams PE, Muirhead GJ, Sereni D, Rousseau FS, Edelman K, Hooker M. Pharmacokinetics of 2-fluorodideoxycytidine (2FddC) in patients infected with human immunodeficiency virus. Br J Clin Pharmacol. 1993 Mar;35(3):255-60. doi: 10.1111/j.1365-2125.1993.tb05692.x. PMID: 8385974; PMCID: PMC1381571.	1993	Williams	10.1111/j.1365-2125.1993.tb05692.x	C1[C@H](O[C@H]([C@H]1F)N2C=CC(=NC2=O)N)CO	67	oral	HPLC	8	HIV	20.1	16.5
9	2-Hydroxyimipramine	Ciraulo DA, Barnhill JG, Jaffe JH, Ciraulo AM, Tarmey MF. Intravenous pharmacokinetics of 2-hydroxyimipramine in alcoholics and normal controls. J Stud Alcohol. 1990 Jul;51(4):366-72. doi: 10.15288/jsa.1990.51.366. PMID: 2359311.	1990	Ciraulo	10.15288/jsa.1990.51.366	CN(C)CCCN1C2=C(CCC3=CC=CC=C31)C=C(C=C2)O	82.4	intravenous	HPLC	7	recently abstinent, male chronic alcoholics	10	2.39
10	2-Hydroxyimipramine	Ciraulo DA, Barnhill JG, Jaffe JH, Ciraulo AM, Tarmey MF. Intravenous pharmacokinetics of 2-hydroxyimipramine in alcoholics and normal controls. J Stud Alcohol. 1990 Jul;51(4):366-72. doi: 10.15288/jsa.1990.51.366. PMID: 2359311.	1990	Ciraulo	10.15288/jsa.1990.51.366	CN(C)CCCN1C2=C(CCC3=CC=CC=C31)C=C(C=C2)O	79.5	intravenous	HPLC	8	healthy	10	1.431
11	20-Hydroxyecdysone	Dioh, W., Tourette, C., Del Signore, S., Daudigny, L., Dupont, P., Balducci, C., Dilda, P. J., Lafont, R., & Veillet, S. (2023). A Phase 1 study for safety and pharmacokinetics of BIO101 (20-hydroxyecdysone) in healthy young and older adults. Journal of cachexia, sarcopenia and muscle, 14(3), 1259-1273. https://doi.org/10.1002/jcsm.13195	2023	Dioh	10.1002/jcsm.13195	C[C@]12CC[C@H]3C(=CC(=O)[C@H]4[C@@]3(C[C@@H]([C@@H](C4)O)O)C)[C@@]1(CC[C@@H]2[C@](C)([C@@H](CCC(C)(C)O)O)O)O	70	oral	LC-MS/MS	6	healthy	100	4.23
12	20-Hydroxyecdysone	Dioh, W., Tourette, C., Del Signore, S., Daudigny, L., Dupont, P., Balducci, C., Dilda, P. J., Lafont, R., & Veillet, S. (2023). A Phase 1 study for safety and pharmacokinetics of BIO101 (20-hydroxyecdysone) in healthy young and older adults. Journal of cachexia, sarcopenia and muscle, 14(3), 1259-1273. https://doi.org/10.1002/jcsm.13195	2023	Dioh	10.1002/jcsm.13195	C[C@]12CC[C@H]3C(=CC(=O)[C@H]4[C@@]3(C[C@@H]([C@@H](C4)O)O)C)[C@@]1(CC[C@@H]2[C@](C)([C@@H](CCC(C)(C)O)O)O)O	70	oral	LC-MS/MS	6	healthy	350	4.05
13	20-Hydroxyecdysone	Dioh, W., Tourette, C., Del Signore, S., Daudigny, L., Dupont, P., Balducci, C., Dilda, P. J., Lafont, R., & Veillet, S. (2023). A Phase 1 study for safety and pharmacokinetics of BIO101 (20-hydroxyecdysone) in healthy young and older adults. Journal of cachexia, sarcopenia and muscle, 14(3), 1259-1273. https://doi.org/10.1002/jcsm.13195	2023	Dioh	10.1002/jcsm.13195	C[C@]12CC[C@H]3C(=CC(=O)[C@H]4[C@@]3(C[C@@H]([C@@H](C4)O)O)C)[C@@]1(CC[C@@H]2[C@](C)([C@@H](CCC(C)(C)O)O)O)O	70	oral	LC-MS/MS	6	healthy	700	4.43
14	20-Hydroxyecdysone	Dioh, W., Tourette, C., Del Signore, S., Daudigny, L., Dupont, P., Balducci, C., Dilda, P. J., Lafont, R., & Veillet, S. (2023). A Phase 1 study for safety and pharmacokinetics of BIO101 (20-hydroxyecdysone) in healthy young and older adults. Journal of cachexia, sarcopenia and muscle, 14(3), 1259-1273. https://doi.org/10.1002/jcsm.13195	2023	Dioh	10.1002/jcsm.13195	C[C@]12CC[C@H]3C(=CC(=O)[C@H]4[C@@]3(C[C@@H]([C@@H](C4)O)O)C)[C@@]1(CC[C@@H]2[C@](C)([C@@H](CCC(C)(C)O)O)O)O	70	oral	LC-MS/MS	6	healthy	1400	5.05
15	4-methylpyrazole	Jacobsen, D., Barron, S. K., Sebastian, C. S., Blomstrand, R., & McMartin, K. E. (1989). Non-linear kinetics of 4-methylpyrazole in healthy human subjects. European journal of clinical pharmacology, 37(6), 599-604. https://doi.org/10.1007/BF00562552	1989	Jacobsen	10.1007/BF00562552	CC1=CNN=C1	70	oral	HPLC	4	healthy	700	0.094
16	4-methylpyrazole	Jacobsen, D., Barron, S. K., Sebastian, C. S., Blomstrand, R., & McMartin, K. E. (1989). Non-linear kinetics of 4-methylpyrazole in healthy human subjects. European journal of clinical pharmacology, 37(6), 599-604. https://doi.org/10.1007/BF00562552	1989	Jacobsen	10.1007/BF00562552	CC1=CNN=C1	70	oral	HPLC	4	healthy	1400	0.056
17	4-methylpyrazole	Jacobsen, D., Barron, S. K., Sebastian, C. S., Blomstrand, R., & McMartin, K. E. (1989). Non-linear kinetics of 4-methylpyrazole in healthy human subjects. European journal of clinical pharmacology, 37(6), 599-604. https://doi.org/10.1007/BF00562552	1989	Jacobsen	10.1007/BF00562552	CC1=CNN=C1	70	oral	HPLC	4	healthy	3500	0.068
18	4-methylpyrazole	Jacobsen, D., Barron, S. K., Sebastian, C. S., Blomstrand, R., & McMartin, K. E. (1989). Non-linear kinetics of 4-methylpyrazole in healthy human subjects. European journal of clinical pharmacology, 37(6), 599-604. https://doi.org/10.1007/BF00562552	1989	Jacobsen	10.1007/BF00562552	CC1=CNN=C1	70	oral	HPLC	3	healthy	7000	0.06
19	5-fluorouracil	Schaaf, L. J., Dobbs, B. R., Edwards, I. R., & Perrier, D. G. (1987). Nonlinear pharmacokinetic characteristics of 5-fluorouracil (5-FU) in colorectal cancer patients. European journal of clinical pharmacology, 32(4), 411-418. https://doi.org/10.1007/BF00543978	1987	Schaaf	10.1007/BF00543978	C1=C(C(=O)NC(=O)N1)F	68.77	intravenous	HPLC	6	cancer	515.775	4.8
20	5-fluorouracil	Schaaf, L. J., Dobbs, B. R., Edwards, I. R., & Perrier, D. G. (1987). Nonlinear pharmacokinetic characteristics of 5-fluorouracil (5-FU) in colorectal cancer patients. European journal of clinical pharmacology, 32(4), 411-418. https://doi.org/10.1007/BF00543978	1987	Schaaf	10.1007/BF00543978	C1=C(C(=O)NC(=O)N1)F	68.77	intravenous	HPLC	6	cancer	1031.55	4.2
21	882C87 (1-(i-D-arabinofuranosyl)-5-(1-propynyl)uracil)	Peck, R. W., Wootton, R., Lee, D. R., Jackson, S. H., & Posner, J. (1995). The bioavailability and disposition of 1-(beta-D-arabinofuranosyl)-5-(1-propynyl)uracil (882C87), a potent, new anti-varicella zoster virus agent. British journal of clinical pharmacology, 39(2), 143-149. https://doi.org/10.1111/j.1365-2125.1995.tb04421.x	1995	Peck	10.1111/j.1365-2125.1995.tb04421.x	[C@@H]1([C@@H](O)[C@H](O)[C@H](O1)CO)N1C(=O)NC(=O)C(=C1)C#CC	70	oral	HPLC	8	healthy	200	0.63
22	882C87 (1-(i-D-arabinofuranosyl)-5-(1-propynyl)uracil)	Peck, R. W., Weatherley, B. C., Wootton, R., Crome, P., Holdich, T. A., & Posner, J. (1995). Pharmacokinetics and tolerability of single oral doses of 882C87, a potent, new anti-varicella-zoster virus agent, in healthy volunteers. Antimicrobial agents and chemotherapy, 39(1), 20-27. https://doi.org/10.1128/AAC.39.1.20	1995	Peck	10.1128/AAC.39.1.20	[C@@H]1([C@@H](O)[C@H](O)[C@H](O1)CO)N1C(=O)NC(=O)C(=C1)C#CC	70	oral	HPLC	8	healthy	400	0.63
23	882C87 (1-(i-D-arabinofuranosyl)-5-(1-propynyl)uracil)	Peck, R. W., Weatherley, B. C., Wootton, R., Crome, P., Holdich, T. A., & Posner, J. (1995). Pharmacokinetics and tolerability of single oral doses of 882C87, a potent, new anti-varicella-zoster virus agent, in healthy volunteers. Antimicrobial agents and chemotherapy, 39(1), 20-27. https://doi.org/10.1128/AAC.39.1.20	1995	Peck	10.1128/AAC.39.1.20	[C@@H]1([C@@H](O)[C@H](O)[C@H](O1)CO)N1C(=O)NC(=O)C(=C1)C#CC	70	oral	HPLC	8	healthy	800	0.546
24	882C87 (1-(i-D-arabinofuranosyl)-5-(1-propynyl)uracil)	Peck, R. W., Weatherley, B. C., Wootton, R., Crome, P., Holdich, T. A., & Posner, J. (1995). Pharmacokinetics and tolerability of single oral doses of 882C87, a potent, new anti-varicella-zoster virus agent, in healthy volunteers. Antimicrobial agents and chemotherapy, 39(1), 20-27. https://doi.org/10.1128/AAC.39.1.20	1995	Peck	10.1128/AAC.39.1.20	[C@@H]1([C@@H](O)[C@H](O)[C@H](O1)CO)N1C(=O)NC(=O)C(=C1)C#CC	70	oral	HPLC	8	healthy	1600	0.504
25	882C87 (1-(i-D-arabinofuranosyl)-5-(1-propynyl)uracil)	Peck, R. W., Weatherley, B. C., Wootton, R., Crome, P., Holdich, T. A., & Posner, J. (1995). Pharmacokinetics and tolerability of single oral doses of 882C87, a potent, new anti-varicella-zoster virus agent, in healthy volunteers. Antimicrobial agents and chemotherapy, 39(1), 20-27. https://doi.org/10.1128/AAC.39.1.20	1995	Peck	10.1128/AAC.39.1.20	[C@@H]1([C@@H](O)[C@H](O)[C@H](O1)CO)N1C(=O)NC(=O)C(=C1)C#CC	75.15	intravenous	HPLC	10	healthy	50	0.631
26	882C87 (1-(i-D-arabinofuranosyl)-5-(1-propynyl)uracil)	Peck, R. W., Weatherley, B. C., Wootton, R., Crome, P., Holdich, T. A., & Posner, J. (1995). Pharmacokinetics and tolerability of single oral doses of 882C87, a potent, new anti-varicella-zoster virus agent, in healthy volunteers. Antimicrobial agents and chemotherapy, 39(1), 20-27. https://doi.org/10.1128/AAC.39.1.20	1995	Peck	10.1128/AAC.39.1.20	[C@@H]1([C@@H](O)[C@H](O)[C@H](O1)CO)N1C(=O)NC(=O)C(=C1)C#CC	75.15	oral	HPLC	10	healthy	200	0.631
27	Abacavir	Chittick GE, Gillotin C, McDowell JA, et al. Abacavir: absolute bioavailability, bioequivalence of three oral formulations, and effect of food. Pharmacotherapy 1999 Aug; 19: 932-42	1999	Chittick	10.1592/phco.19.11.932.31568	C1CC1NC2=C3C(=NC(=N2)N)N(C=N3)[C@@H]4C[C@@H](C=C4)CO	72.4	oral	HPLC	6	HIV	300	0.54
28	Abacavir	Chittick GE, Gillotin C, McDowell JA, et al. Abacavir: absolute bioavailability, bioequivalence of three oral formulations, and effect of food. Pharmacotherapy 1999 Aug; 19: 932-42	1999	Chittick	10.1592/phco.19.11.932.31568	C1CC1NC2=C3C(=NC(=N2)N)N(C=N3)[C@@H]4C[C@@H](C=C4)CO	72.4	intravenous	HPLC	6	HIV	150	0.66
29	Acebutolol	Roux A, Flouvat B, Chau NP, Letac B, Lucsko M. Pharmacokinetics of acebutolol after intravenous bolus administration. Br J Clin Pharmacol. 1980 Feb;9(2):215-7. doi: 10.1111/j.1365-2125.1980.tb05837.x. PMID: 7356910; PMCID: PMC1429864.	1980	Roux	10.1111/j.1365-2125.1980.tb05837	CCCC(=O)NC1=CC(=C(C=C1)OCC(CNC(C)C)O)C(=O)C	70	intravenous	HPLC	5	healthy	24.5	11.4
30	Acebutolol	Kaye, C. M., Kumana, C. R., Leighton, M., Hamer, J., & Turner, P. (1976). Observations on the pharmacokinetics of acebutolol. Clinical pharmacology and therapeutics, 19(4), 416-420. https://doi.org/10.1002/cpt1976194416	1976	Kaye	10.1002/cpt1976194416	CCCC(=O)NC1=CC(=C(C=C1)OCC(CNC(C)C)O)C(=O)C	70	intravenous	spectrofluorometric	6	healthy	70	17.88
31	Acebutolol	Piquette-Miller, M., Foster, R. T., Kappagoda, C. T., & Jamali, F. (1992). Effect of aging on the pharmacokinetics of acebutolol enantiomers. Journal of clinical pharmacology, 32(2), 148-156. https://doi.org/10.1002/j.1552-4604.1992.tb03820.x	1992	Piquette-Miller	10.1002/j.1552-4604.1992.tb03820.x	CCCC(=O)NC1=CC(=C(C=C1)OCC(CNC(C)C)O)C(=O)C	64.2	oral	HPLC	9	healthy	200	4.23
32	Acecainide(N-acetylprocainamide)	Coyle JD, Boudoulas H, Lima JJ. Acecainide pharmacokinetics in normal subjects of known acetylator phenotype. Biopharm Drug Dispos. 1991 Nov;12(8):599-612. doi: 10.1002/bdd.2510120806. PMID: 1724922.	1991	Coyle	10.1002/bdd.2510120806	CCN(CC)CCNC(=O)C1=CC=C(C=C1)NC(=O)C	70	intravenous	HPLC	6	healthy	210	13.6
33	Acetaminophen	Critchley JA, Critchley LA, Anderson PJ, Tomlinson B. Differences in the single-oral-dose pharmacokinetics and urinary excretion of paracetamol and its conjugates between Hong Kong Chinese and Caucasian subjects. J Clin Pharm Ther. 2005 Apr;30(2):179-84. doi: 10.1111/j.1365-2710.2004.00626.x. PMID: 15811172.	2005	Critchley	10.1111/j.1365-2710.2004.00626.x	CC(=O)NC1=CC=C(C=C1)O	68	oral	HPLC	9	healthy	1360	0.714
34	Acetaminophen	Rayburn, W., Shukla, U., Stetson, P., & Piehl, E. (1986). Acetaminophen pharmacokinetics: comparison between pregnant and nonpregnant women. American journal of obstetrics and gynecology, 155(6), 1353-1356. https://doi.org/10.1016/0002-9378(86)90173-0	1986	Rayburn	10.1016/0002-9378(86)90173-0	CC(=O)NC1=CC=C(C=C1)O	62.14	oral	HPLC	6	healthy	1000	0.35
35	Acetaminophen	Miners, J. O., Penhall, R., Robson, R. A., & Birkett, D. J. (1988). Comparison of paracetamol metabolism in young adult and elderly males. European journal of clinical pharmacology, 35(2), 157-160. https://doi.org/10.1007/BF00609245	1988	Miners	10.1007/BF00609245	CC(=O)NC1=CC=C(C=C1)O	74.9	oral	HPLC	8	healthy	1000	0.944
36	Acetaminophen	Fuster-Lluch, O., Zapater-Hernández, P., & Gerónimo-Pardo, M. (2017). Pharmacokinetic Study of Intravenous Acetaminophen Administered to Critically Ill Multiple-Trauma Patients at the Usual Dosage and a New Proposal for Administration. Journal of clinical pharmacology, 57(10), 1345-1352. https://doi.org/10.1002/jcph.903	2017	Fuster-Lluch	10.1002/jcph.903	CC(=O)NC1=CC=C(C=C1)O	78	intravenous	enzymatic colorimetric assay	22	healthy	4000	0.84
37	Aciclovir	Brigden D, Bye A, Fowle AS, Rogers H. Human pharmacokinetics of acyclovir (an antiviral agent) following rapid intravenous injection. J Antimicrob Chemother. 1981 Apr;7(4):399-404. doi: 10.1093/jac/7.4.399. PMID: 7251524.	1981	Brigden	10.1093/jac/7.4.399	C1=NC2=C(N1COCCO)N=C(NC2=O)N	69.2	intravenous	radioimmunoassay	6	healthy	50	11.1
38	Aciclovir	Gimenez, F., Foeillet, E., Bourdon, O., Weller, S., Garret, C., Bidault, R., & Singlas, E. (2004). Evaluation of pharmacokinetic interactions after oral administration of mycophenolate mofetil and valaciclovir or aciclovir to healthy subjects. Clinical pharmacokinetics, 43(10), 685-692. https://doi.org/10.2165/00003088-200443100-00004	2004	Gimenez	10.2165/00003088-200443100-00004	C1=NC2=C(N1COCCO)N=C(NC2=O)N	79	oral	LC-MS/MS	15	healthy	800	14.232
39	Aclidinium bromide	Schmid, K., Pascual, S., Gil, E. G., Ortiz, S., & Jansat, J. M. (2010). Pharmacokinetics and safety of aclidinium bromide, a muscarinic antagonist, in adults with normal or impaired renal function: A phase I, open-label, single-dose clinical trial. Clinical therapeutics, 32(10), 1798-1812. https://doi.org/10.1016/j.clinthera.2010.09.002	2010	Schmid	10.1016/j.clinthera.2010.09.002	C1C[N+]2(CCC1[C@H](C2)OC(=O)C(C3=CC=CS3)(C4=CC=CS4)O)CCCOC5=CC=CC=C5.[Br-]	70.8	inhalation route	LC-MS/MS	6	healthy	0.4	3.516
40	Aclidinium bromide	Schmid, K., Pascual, S., Gil, E. G., Ortiz, S., & Jansat, J. M. (2010). Pharmacokinetics and safety of aclidinium bromide, a muscarinic antagonist, in adults with normal or impaired renal function: A phase I, open-label, single-dose clinical trial. Clinical therapeutics, 32(10), 1798-1812. https://doi.org/10.1016/j.clinthera.2010.09.002	2010	Schmid	10.1016/j.clinthera.2010.09.002	C1C[N+]2(CCC1[C@H](C2)OC(=O)C(C3=CC=CS3)(C4=CC=CS4)O)CCCOC5=CC=CC=C5.[Br-]	70.8	inhalation route	LC-MS/MS	6	mild renal impairment	0.4	1.578
41	Aclidinium bromide	Schmid, K., Pascual, S., Gil, E. G., Ortiz, S., & Jansat, J. M. (2010). Pharmacokinetics and safety of aclidinium bromide, a muscarinic antagonist, in adults with normal or impaired renal function: A phase I, open-label, single-dose clinical trial. Clinical therapeutics, 32(10), 1798-1812. https://doi.org/10.1016/j.clinthera.2010.09.002	2010	Schmid	10.1016/j.clinthera.2010.09.002	C1C[N+]2(CCC1[C@H](C2)OC(=O)C(C3=CC=CS3)(C4=CC=CS4)O)CCCOC5=CC=CC=C5.[Br-]	70.8	inhalation route	LC-MS/MS	6	moderate renal impairment	0.4	0.81
42	Aclidinium bromide	Schmid, K., Pascual, S., Gil, E. G., Ortiz, S., & Jansat, J. M. (2010). Pharmacokinetics and safety of aclidinium bromide, a muscarinic antagonist, in adults with normal or impaired renal function: A phase I, open-label, single-dose clinical trial. Clinical therapeutics, 32(10), 1798-1812. https://doi.org/10.1016/j.clinthera.2010.09.002	2010	Schmid	10.1016/j.clinthera.2010.09.002	C1C[N+]2(CCC1[C@H](C2)OC(=O)C(C3=CC=CS3)(C4=CC=CS4)O)CCCOC5=CC=CC=C5.[Br-]	70.8	inhalation route	LC-MS/MS	6	severe renal impairment	0.4	0.21
43	Adalimumab	Roberts, B. V., Susano, I., Gipson, D. S., Trachtman, H., & Joy, M. S. (2013). Contribution of renal and non-renal clearance on increased total clearance of adalimumab in glomerular disease. Journal of clinical pharmacology, 53(9), 919-924. https://doi.org/10.1002/jcph.121	2013	Roberts	10.1002/jcph.121	CC(C)(C)C(=O)OC1=CC=C(C=C1)S(=O)(=O)NC2=CC=CC=C2C(=O)NCC(=O)O	70	intravenous	bioassay	6	nephrotic syndrome	43.635	0.001
44	Adefovir	Cundy, K. C., Barditch-Crovo, P., Walker, R. E., Collier, A. C., Ebeling, D., Toole, J., & Jaffe, H. S. (1995). Clinical pharmacokinetics of adefovir in human immunodeficiency virus type 1-infected patients. Antimicrobial agents and chemotherapy, 39(11), 2401-2405. https://doi.org/10.1128/AAC.39.11.2401	1995	Cundy	10.1128/AAC.39.11.2401	C1=NC(=C2C(=N1)N(C=N2)CCOCP(=O)(O)O)N	75.4	intravenous	HPLC	15	HIV	75.4	15.532
45	Adefovir	Cundy, K. C., Barditch-Crovo, P., Walker, R. E., Collier, A. C., Ebeling, D., Toole, J., & Jaffe, H. S. (1995). Clinical pharmacokinetics of adefovir in human immunodeficiency virus type 1-infected patients. Antimicrobial agents and chemotherapy, 39(11), 2401-2405. https://doi.org/10.1128/AAC.39.11.2401	1995	Cundy	10.1128/AAC.39.11.2401	C1=NC(=C2C(=N1)N(C=N2)CCOCP(=O)(O)O)N	72.8	intravenous	HPLC	13	HIV	218.4	14.924
46	Adinazolam	Golden, P. L., Warner, P. E., Fleishaker, J. C., Jewell, R. C., Millikin, S., Lyon, J., & Brouwer, K. L. (1994). Effects of probenecid on the pharmacokinetics and pharmacodynamics of adinazolam in humans. Clinical pharmacology and therapeutics, 56(2), 133-141. https://doi.org/10.1038/clpt.1994.116	1994	Golden	10.1038/clpt.1994.116	CN(C)CC1=NN=C2N1C3=C(C=C(C=C3)Cl)C(=NC2)C4=CC=CC=C4	80.6	oral	HPLC	16	healthy	60	10.8
47	AICA-Riboside	Dixon, R., Gourzis, J., McDermott, D., Fujitaki, J., Dewland, P., & Gruber, H. (1991). AICA-riboside: safety, tolerance, and pharmacokinetics of a novel adenosine-regulating agent. Journal of clinical pharmacology, 31(4), 342-347. https://doi.org/10.1002/j.1552-4604.1991.tb03715.x	1991	Dixon	10.1002/j.1552-4604.1991.tb03715.x	C1=NC(=C(N1[C@H]2[C@@H]([C@@H]([C@H](O2)CO)O)O)N)C(=O)N	70	intravenous	HPLC	24	healthy	1750	12.6
48	AICA-Riboside	Dixon, R., Gourzis, J., McDermott, D., Fujitaki, J., Dewland, P., & Gruber, H. (1991). AICA-riboside: safety, tolerance, and pharmacokinetics of a novel adenosine-regulating agent. Journal of clinical pharmacology, 31(4), 342-347. https://doi.org/10.1002/j.1552-4604.1991.tb03715.x	1991	Dixon	10.1002/j.1552-4604.1991.tb03715.x	C1=NC(=C(N1[C@H]2[C@@H]([C@@H]([C@H](O2)CO)O)O)N)C(=O)N	70	intravenous	HPLC	24	healthy	3500	14
49	AICA-Riboside	Dixon, R., Gourzis, J., McDermott, D., Fujitaki, J., Dewland, P., & Gruber, H. (1991). AICA-riboside: safety, tolerance, and pharmacokinetics of a novel adenosine-regulating agent. Journal of clinical pharmacology, 31(4), 342-347. https://doi.org/10.1002/j.1552-4604.1991.tb03715.x	1991	Dixon	10.1002/j.1552-4604.1991.tb03715.x	C1=NC(=C(N1[C@H]2[C@@H]([C@@H]([C@H](O2)CO)O)O)N)C(=O)N	70	intravenous	HPLC	24	healthy	7000	11.9
50	Alendronate	Porras AG, Holland SD, Gertz BJ. Pharmacokinetics of alendronate. Clin Pharmacokinet. 1999 May;36(5):315-28. doi: 10.2165/00003088-199936050-00002. PMID: 10384857.	1999	Porras	10.2165/00003088-199936050-00002	C(CC(O)(P(=O)(O)O)P(=O)(O)O)CN	70	intravenous	radioimmunoassay	12	cancer	10	4.26
51	Alendronate	Cocquyt, V., Kline, W. F., Gertz, B. J., Van Belle, S. J., Holland, S. D., DeSmet, M., Quan, H., Vyas, K. P., Zhang, K. E., De Grève, J., & Porras, A. G. (1999). Pharmacokinetics of intravenous alendronate. Journal of clinical pharmacology, 39(4), 385-393. https://doi.org/10.1177/00912709922007958	1999	Cocquyt	10.1177/00912709922007958	C(CC(O)(P(=O)(O)O)P(=O)(O)O)CN	66	intravenous	HPLC	12	cancer	10	4.26
52	Aliskiren	Tapaninen T, Neuvonen PJ, Niemi M. Rifampicin reduces the plasma concentrations and the renin-inhibiting effect of aliskiren. Eur J Clin Pharmacol. 2010 May;66(5):497-502. doi: 10.1007/s00228-010-0796-3. Epub 2010 Feb 24. PMID: 20179914.	2010	Tapaninen	10.1007/s00228-010-0796-3	CC(C)[C@@H](CC1=CC(=C(C=C1)OC)OCCCOC)C[C@@H]([C@H](C[C@@H](C(C)C)C(=O)NCC(C)(C)C(=O)N)O)N	66	oral	LC-MS/MS	12	healthy	150	1.52
53	Aliskiren	Tapaninen, T., Neuvonen, P. J., & Niemi, M. (2011). Orange and apple juice greatly reduce the plasma concentrations of the OATP2B1 substrate aliskiren. British journal of clinical pharmacology, 71(5), 718-726. https://doi.org/10.1111/j.1365-2125.2010.03898.x	2011	Tapaninen	10.1111/j.1365-2125.2010.03898.x	CC(C)[C@@H](CC1=CC(=C(C=C1)OC)OCCCOC)C[C@@H]([C@H](C[C@@H](C(C)C)C(=O)NCC(C)(C)C(=O)N)O)N	69	oral	radioimmunoassay	12	healthy	150	1.34
54	Aliskiren	Tapaninen, T., Backman, J. T., Kurkinen, K. J., Neuvonen, P. J., & Niemi, M. (2011). Itraconazole, a P-glycoprotein and CYP3A4 inhibitor, markedly raises the plasma concentrations and enhances the renin-inhibiting effect of aliskiren. Journal of clinical pharmacology, 51(3), 359-367. https://doi.org/10.1177/0091270010365885	2011	Tapaninen	10.1177/0091270010365885	CC(C)[C@@H](CC1=CC(=C(C=C1)OC)OCCCOC)C[C@@H]([C@H](C[C@@H](C(C)C)C(=O)NCC(C)(C)C(=O)N)O)N	68	oral	LC-MS/MS	11	healthy	150	1.48
55	Allopurinol	Breithaupt B, Tittel M. Kinetics of allopurinol after single intravenous and oral doses. Noninteraction with benzbromarone and hydrochlorothiazide. Eur J Clin Pharmacol. 1982;22(1):77-84. doi: 10.1007/BF00606429. PMID: 7094977.	1982	Breithaupt	10.1007/BF00606429	C1=NNC2=C1C(=O)NC=N2	70	intravenous	HPLC	6	healthy	300	7.266
56	Allopurinol	Berlinger, W. G., Park, G. D., & Spector, R. (1985). The effect of dietary protein on the clearance of allopurinol and oxypurinol. The New England journal of medicine, 313(13), 771-776. https://doi.org/10.1056/NEJM198509263131302	1985	Berlinger	10.1056/NEJM198509263131302	C1=NNC2=C1C(=O)NC=N2	70	oral	HPLC	6	low-protein diet	600	3.654
57	Allopurinol	Berlinger, W. G., Park, G. D., & Spector, R. (1985). The effect of dietary protein on the clearance of allopurinol and oxypurinol. The New England journal of medicine, 313(13), 771-776. https://doi.org/10.1056/NEJM198509263131302	1985	Berlinger	10.1056/NEJM198509263131302	C1=NNC2=C1C(=O)NC=N2	70	oral	HPLC	6	high-protein diet	600	5.094
58	Allopurinol	Turnheim, K., Krivanek, P., & Oberbauer, R. (1999). Pharmacokinetics and pharmacodynamics of allopurinol in elderly and young subjects. British journal of clinical pharmacology, 48(4), 501-509. https://doi.org/10.1046/j.1365-2125.1999.00041.x	1999	Turnheim	10.1046/j.1365-2125.1999.00041.x	C1=NNC2=C1C(=O)NC=N2	62.9	oral	HPLC	9	healthy	200	4.529
59	Allopurinol riboside	Were, J. B., & Shapiro, T. A. (1993). Effects of probenecid on the pharmacokinetics of allopurinol riboside. Antimicrobial agents and chemotherapy, 37(5), 1193-1196. https://doi.org/10.1128/AAC.37.5.1193	1993	Were	10.1128/AAC.37.5.1193	C1=NN(C2=C1C(=O)NC=N2)[C@H]3[C@@H]([C@@H]([C@H](O3)CO)O)O	70	oral	HPLC	3	healthy	1.5	12.24
60	Almotriptan	Fleishaker JC, Ryan KK, Jansat JM, Carel BJ, Bell DJ, Burke MT, Azie NE. Effect of MAO-A inhibition on the pharmacokinetics of almotriptan, an antimigraine agent in humans. Br J Clin Pharmacol. 2001 May;51(5):437-41. doi: 10.1046/j.1365-2125.2001.01367.x. PMID: 11422001; PMCID: PMC2014480.	2001	Fleishaker	10.1046/j.1365-2125.2001.01367.x	CN(C)CCC1=CNC2=C1C=C(C=C2)CS(=O)(=O)N3CCCC3	66.5	oral	HPLC-MS/MS	12	healthy	12.5	12.9
61	Almotriptan	Fleishaker, J. C., Sisson, T. A., Carel, B. J., & Azie, N. E. (2000). Pharmacokinetic interaction between verapamil and almotriptan in healthy volunteers. Clinical pharmacology and therapeutics, 67(5), 498-503. https://doi.org/10.1067/mcp.2000.106292	2000	Fleishaker	10.1067/mcp.2000.106292	CN(C)CCC1=CNC2=C1C=C(C=C2)CS(=O)(=O)N3CCCC3	74.2	oral	HPLC	12	healthy	12.5	19.38
62	Almotriptan	Jansat, J. M., Costa, J., Salvà, P., Fernandez, F. J., & Martinez-Tobed, A. (2002). Absolute bioavailability, pharmacokinetics, and urinary excretion of the novel antimigraine agent almotriptan in healthy male volunteers. Journal of clinical pharmacology, 42(12), 1303-1310. https://doi.org/10.1177/0091270002042012006	2002	Jansat	10.1177/0091270002042012006	CN(C)CCC1=CNC2=C1C=C(C=C2)CS(=O)(=O)N3CCCC3	77.2	intravenous	HPLC	18	healthy	3	25
63	Almotriptan	Jansat, J. M., Costa, J., Salvà, P., Fernandez, F. J., & Martinez-Tobed, A. (2002). Absolute bioavailability, pharmacokinetics, and urinary excretion of the novel antimigraine agent almotriptan in healthy male volunteers. Journal of clinical pharmacology, 42(12), 1303-1310. https://doi.org/10.1177/0091270002042012006	2002	Jansat	10.1177/0091270002042012006	CN(C)CCC1=CNC2=C1C=C(C=C2)CS(=O)(=O)N3CCCC3	77.2	subcutaneous	HPLC	18	healthy	6	26
64	Almotriptan	Jansat, J. M., Costa, J., Salvà, P., Fernandez, F. J., & Martinez-Tobed, A. (2002). Absolute bioavailability, pharmacokinetics, and urinary excretion of the novel antimigraine agent almotriptan in healthy male volunteers. Journal of clinical pharmacology, 42(12), 1303-1310. https://doi.org/10.1177/0091270002042012006	2002	Jansat	10.1177/0091270002042012006	CN(C)CCC1=CNC2=C1C=C(C=C2)CS(=O)(=O)N3CCCC3	77.2	oral	HPLC	18	healthy	25	26
65	Almotriptan	Fleishaker, J. C., Herman, B. D., Carel, B. J., & Azie, N. E. (2003). Interaction between ketoconazole and almotriptan in healthy volunteers. Journal of clinical pharmacology, 43(4), 423-427. https://doi.org/10.1177/0091270003252242	2003	Fleishaker	10.1177/0091270003252242	CN(C)CCC1=CNC2=C1C=C(C=C2)CS(=O)(=O)N3CCCC3	76.9	oral	HPLC	16	healthy	12.5	16.4
66	alpha-Hydroxymetoprolol	Lloyd P, John VA, Signy M, Smith SE. The effect of impaired renal function on the pharmacokinetics of metoprolol after single administration of a 14/190 metoprolol OROS system. Am Heart J. 1990 Aug;120(2):478-82. doi: 10.1016/0002-8703(90)90108-a. PMID: 2382632.	1990	Lloyd	10.1016/0002-8703(90)90108-a	CC(C)NCC(COC1=CC=C(C=C1)C(COC)O)O	74.8	intravenous	GC-MS	4	healthy	190	17.175
67	alpha-lipoic acid	Teichert, J., Tuemmers, T., Achenbach, H., Preiss, C., Hermann, R., Ruus, P., & Preiss, R. (2005). Pharmacokinetics of alpha-lipoic acid in subjects with severe kidney damage and end-stage renal disease. Journal of clinical pharmacology, 45(3), 313-328. https://doi.org/10.1177/0091270004270792	2005	Teichert	10.1177/0091270004270792	C1CSSC1CCCCC(=O)O	70	oral	HPLC	8	severe renal impairment	600	0.091
68	alpha-lipoic acid	Teichert, J., Tuemmers, T., Achenbach, H., Preiss, C., Hermann, R., Ruus, P., & Preiss, R. (2005). Pharmacokinetics of alpha-lipoic acid in subjects with severe kidney damage and end-stage renal disease. Journal of clinical pharmacology, 45(3), 313-328. https://doi.org/10.1177/0091270004270792	2005	Teichert	10.1177/0091270004270792	C1CSSC1CCCCC(=O)O	70	oral	HPLC	8	healthy	600	0.373
69	Amantadine	Gaudry SE, Sitar DS, Smyth DD, McKenzie JK, Aoki FY. Gender and age as factors in the inhibition of renal clearance of amantadine by quinine and quinidine. Clin Pharmacol Ther. 1993 Jul;54(1):23-7. doi: 10.1038/clpt.1993.104. PMID: 8330461.	1993	Gaudry	10.1038/clpt.1993.104	C1C2CC3CC1CC(C2)(C3)N	73	oral	GC-MS	9	healthy	219	13.2
70	Amantadine HCl	Wong, L. T., Sitar, D. S., & Aoki, F. Y. (1995). Chronic tobacco smoking and gender as variables affecting amantadine disposition in healthy subjects. British journal of clinical pharmacology, 39(1), 81-84. https://doi.org/10.1111/j.1365-2125.1995.tb04414.x	1995	Wong	10.1111/j.1365-2125.1995.tb04414.x	C1C2CC3CC1CC(C2)(C3)N.Cl	69	oral	GC-MS	10	healthy	207	9.108
71	Amenamevir	Kusawake, T., Kowalski, D., Takada, A., Kato, K., Katashima, M., Keirns, J. J., Lewand, M., Lasseter, K. C., Marbury, T. C., & Preston, R. A. (2017). The Influence of Hepatic and Renal Impairment on the Pharmacokinetics of a Treatment for Herpes Zoster, Amenamevir (ASP2151): Phase 1, Open-Label, Single-Dose, Parallel-Group Studies. Advances in therapy, 34(12), 2612-2624. https://doi.org/10.1007/s…	2017	Kusawake	10.1007/s12325-017-0643-3	CC1=C(C(=CC=C1)C)N(CC(=O)NC2=CC=C(C=C2)C3=NOC=N3)C(=O)C4CCS(=O)(=O)CC4	76.4	oral	LC-MS/MS	17	healthy	400	2.6
72	Amenamevir	Kusawake, T., Kowalski, D., Takada, A., Kato, K., Katashima, M., Keirns, J. J., Lewand, M., Lasseter, K. C., Marbury, T. C., & Preston, R. A. (2017). The Influence of Hepatic and Renal Impairment on the Pharmacokinetics of a Treatment for Herpes Zoster, Amenamevir (ASP2151): Phase 1, Open-Label, Single-Dose, Parallel-Group Studies. Advances in therapy, 34(12), 2612-2624. https://doi.org/10.1007/s…	2017	Kusawake	10.1007/s12325-017-0643-3	CC1=C(C(=CC=C1)C)N(CC(=O)NC2=CC=C(C=C2)C3=NOC=N3)C(=O)C4CCS(=O)(=O)CC4	81.9	oral	LC-MS/MS	8	moderate hepatic impairment	400	2.7
73	Amenamevir	Kusawake, T., Kowalski, D., Takada, A., Kato, K., Katashima, M., Keirns, J. J., Lewand, M., Lasseter, K. C., Marbury, T. C., & Preston, R. A. (2017). The Influence of Hepatic and Renal Impairment on the Pharmacokinetics of a Treatment for Herpes Zoster, Amenamevir (ASP2151): Phase 1, Open-Label, Single-Dose, Parallel-Group Studies. Advances in therapy, 34(12), 2612-2624. https://doi.org/10.1007/s…	2017	Kusawake	10.1007/s12325-017-0643-3	CC1=C(C(=CC=C1)C)N(CC(=O)NC2=CC=C(C=C2)C3=NOC=N3)C(=O)C4CCS(=O)(=O)CC4	73.7	oral	LC-MS/MS	8	mild renal impairment	400	1.8
74	Amenamevir	Kusawake, T., Kowalski, D., Takada, A., Kato, K., Katashima, M., Keirns, J. J., Lewand, M., Lasseter, K. C., Marbury, T. C., & Preston, R. A. (2017). The Influence of Hepatic and Renal Impairment on the Pharmacokinetics of a Treatment for Herpes Zoster, Amenamevir (ASP2151): Phase 1, Open-Label, Single-Dose, Parallel-Group Studies. Advances in therapy, 34(12), 2612-2624. https://doi.org/10.1007/s…	2017	Kusawake	10.1007/s12325-017-0643-3	CC1=C(C(=CC=C1)C)N(CC(=O)NC2=CC=C(C=C2)C3=NOC=N3)C(=O)C4CCS(=O)(=O)CC4	75	oral	LC-MS/MS	8	moderate renal impairment	400	1
75	Amenamevir	Kusawake, T., Kowalski, D., Takada, A., Kato, K., Katashima, M., Keirns, J. J., Lewand, M., Lasseter, K. C., Marbury, T. C., & Preston, R. A. (2017). The Influence of Hepatic and Renal Impairment on the Pharmacokinetics of a Treatment for Herpes Zoster, Amenamevir (ASP2151): Phase 1, Open-Label, Single-Dose, Parallel-Group Studies. Advances in therapy, 34(12), 2612-2624. https://doi.org/10.1007/s…	2017	Kusawake	10.1007/s12325-017-0643-3	CC1=C(C(=CC=C1)C)N(CC(=O)NC2=CC=C(C=C2)C3=NOC=N3)C(=O)C4CCS(=O)(=O)CC4	80.4	oral	LC-MS/MS	8	severe renal impairment	400	0.8
76	Amifampridine phosphate	Haroldsen, P. E., Sisic, Z., Datt, J., Musson, D. G., & Ingenito, G. (2017). Acetylator Status Impacts Amifampridine Phosphate (Firdapse?) Pharmacokinetics and Exposure to a Greater Extent Than Renal Function. Clinical therapeutics, 39(7), 1360-1370. https://doi.org/10.1016/j.clinthera.2017.05.353	2017	Haroldsen	10.1016/j.clinthera.2017.05.353	C1=CN=CC(=C1N)N.OP(=O)(O)O	70	oral	LC-MS/MS	8	healthy	10	31.3
77	Amifampridine phosphate	Haroldsen, P. E., Sisic, Z., Datt, J., Musson, D. G., & Ingenito, G. (2017). Acetylator Status Impacts Amifampridine Phosphate (Firdapse?) Pharmacokinetics and Exposure to a Greater Extent Than Renal Function. Clinical therapeutics, 39(7), 1360-1370. https://doi.org/10.1016/j.clinthera.2017.05.353	2017	Haroldsen	10.1016/j.clinthera.2017.05.353	C1=CN=CC(=C1N)N.OP(=O)(O)O	70	oral	LC-MS/MS	8	mild renal impairment	10	10.833
78	Amifampridine phosphate	Haroldsen, P. E., Sisic, Z., Datt, J., Musson, D. G., & Ingenito, G. (2017). Acetylator Status Impacts Amifampridine Phosphate (Firdapse?) Pharmacokinetics and Exposure to a Greater Extent Than Renal Function. Clinical therapeutics, 39(7), 1360-1370. https://doi.org/10.1016/j.clinthera.2017.05.353	2017	Haroldsen	10.1016/j.clinthera.2017.05.353	C1=CN=CC(=C1N)N.OP(=O)(O)O	70	oral	LC-MS/MS	8	moderate renal impairment	10	10
79	Amifampridine phosphate	Haroldsen, P. E., Sisic, Z., Datt, J., Musson, D. G., & Ingenito, G. (2017). Acetylator Status Impacts Amifampridine Phosphate (Firdapse?) Pharmacokinetics and Exposure to a Greater Extent Than Renal Function. Clinical therapeutics, 39(7), 1360-1370. https://doi.org/10.1016/j.clinthera.2017.05.353	2017	Haroldsen	10.1016/j.clinthera.2017.05.353	C1=CN=CC(=C1N)N.OP(=O)(O)O	70	oral	LC-MS/MS	8	severe renal impairment	10	6.75
80	Amifloxacin	Stroshane, R. M., Silverman, M. H., Sauerschell, R., Brown, R. R., Boddy, A. W., & Cook, J. A. (1990). Preliminary study of the pharmacokinetics of oral amifloxacin in elderly subjects. Antimicrobial agents and chemotherapy, 34(5), 751-754. https://doi.org/10.1128/AAC.34.5.751	1990	Stroshane	10.1128/AAC.34.5.751	CNN1C=C(C(=O)C2=CC(=C(C=C21)N3CCN(CC3)C)F)C(=O)O	70	oral	HPLC	10	healthy	200	6.93
81	Amikacin	Contrepois, A., Brion, N., Garaud, J. J., Faurisson, F., Delatour, F., Levy, J. C., Deybach, J. C., & Carbon, C. (1985). Renal disposition of gentamicin, dibekacin, tobramycin, netilmicin, and amikacin in humans. Antimicrobial agents and chemotherapy, 27(4), 520-524. https://doi.org/10.1128/AAC.27.4.520	1985	Contrepois	10.1128/AAC.27.4.520	C1[C@@H]([C@H]([C@@H]([C@H]([C@@H]1NC(=O)[C@H](CCN)O)O[C@@H]2[C@@H]([C@H]([C@@H]([C@H](O2)CO)O)N)O)O)O[C@@H]3[C@@H]([C@H]([C@@H]([C@H](O3)CN)O)O)O)N	69	intravenous	radioimmunoassay	6	healthy	69	6.21
82	Amikacin	Contrepois, A., Brion, N., Garaud, J. J., Faurisson, F., Delatour, F., Levy, J. C., Deybach, J. C., & Carbon, C. (1985). Renal disposition of gentamicin, dibekacin, tobramycin, netilmicin, and amikacin in humans. Antimicrobial agents and chemotherapy, 27(4), 520-524. https://doi.org/10.1128/AAC.27.4.520	1985	Contrepois	10.1128/AAC.27.4.520	C1[C@@H]([C@H]([C@@H]([C@H]([C@@H]1NC(=O)[C@H](CCN)O)O[C@@H]2[C@@H]([C@H]([C@@H]([C@H](O2)CO)O)N)O)O)O[C@@H]3[C@@H]([C@H]([C@@H]([C@H](O3)CN)O)O)O)N	69	intravenous	radioimmunoassay	6	healthy	276	5.382
83	Amiloride	Somogyi AA, Hovens CM, Muirhead MR, Bochner F. Renal tubular secretion of amiloride and its inhibition by cimetidine in humans and in an animal model. Drug Metab Dispos. 1989 Mar-Apr;17(2):190-6. PMID: 2565210.	1989	Somogyi	10.1016/S0090-9556(25)08743-4	C1(=C(N=C(C(=N1)Cl)N)N)C(=O)N=C(N)N	70	oral	HPLC	8	healthy	5	21.48
84	Amiloride HCl	Somogyi, A., Hewson, D., Muirhead, M., & Bochner, F. (1990). Amiloride disposition in geriatric patients: importance of renal function. British journal of clinical pharmacology, 29(1), 1-8. https://doi.org/10.1111/j.1365-2125.1990.tb03595.x	1990	Somogyi	10.1111/j.1365-2125.1990.tb03595.x	C1(=C(N=C(C(=N1)Cl)N)N)C(=O)N=C(N)N.O.O.Cl	70	oral	HPLC	8	healthy	5	18
85	Aminoglutethimide	Thompson, T. A., Vermeulen, J. D., Wagner, W. E., Jr, & Le Sher, A. R. (1981). Aminoglutethimide bioavailability, pharmacokinetics, and binding to blood constituents. Journal of pharmaceutical sciences, 70(9), 1040-1043. https://doi.org/10.1002/jps.2600700919	1981	Thompson	10.1002/jps.2600700919	CCC1(CCC(=O)NC1=O)C2=CC=C(C=C2)N	70	oral	spectrofluorometric	2	healthy	500	2.04
86	Aminoguanidine hydrochloride	Foote, E. F., Look, Z. M., Giles, P., Keane, W. F., & Halstenson, C. E. (1995). The pharmacokinetics of aminoguanidine in end-stage renal disease patients on hemodialysis. American journal of kidney diseases : the official journal of the National Kidney Foundation, 25(3), 420-425. https://doi.org/10.1016/0272-6386(95)90103-5	1995	Foote	10.1016/0272-6386(95)90103-5	C(=NN)(N)N.Cl	80.5	oral	HPLC	8	diabetic	300	0.126
87	Aminosidine	Kanyok, T. P., Killian, A. D., Rodvold, K. A., & Danziger, L. H. (1997). Pharmacokinetics of intramuscularly administered aminosidine in healthy subjects. Antimicrobial agents and chemotherapy, 41(5), 982-986. https://doi.org/10.1128/AAC.41.5.982	1997	Kanyok	10.1128/AAC.41.5.982	C1[C@H]([C@@H]([C@H]([C@@H]([C@H]1N)O[C@@H]2[C@@H]([C@H]([C@@H]([C@H](O2)CO)O)O)N)O[C@H]3[C@@H]([C@@H]([C@H](O3)CO)O[C@@H]4[C@@H]([C@H]([C@@H]([C@@H](O4)CN)O)O)N)O)O)N	68.2	intramuscular	HPLC	16	healthy	818.4	4.996
88	Aminosidine	Kanyok, T. P., Killian, A. D., Rodvold, K. A., & Danziger, L. H. (1997). Pharmacokinetics of intramuscularly administered aminosidine in healthy subjects. Antimicrobial agents and chemotherapy, 41(5), 982-986. https://doi.org/10.1128/AAC.41.5.982	1997	Kanyok	10.1128/AAC.41.5.982	C1[C@H]([C@@H]([C@H]([C@@H]([C@H]1N)O[C@@H]2[C@@H]([C@H]([C@@H]([C@H](O2)CO)O)O)N)O[C@H]3[C@@H]([C@@H]([C@H](O3)CO)O[C@@H]4[C@@H]([C@H]([C@@H]([C@@H](O4)CN)O)O)N)O)O)N	70.7	intramuscular	HPLC	16	healthy	1060.5	4.835
89	Amlodipine	Stangier J, Su CA. Pharmacokinetics of repeated oral doses of amlodipine and amlodipine plus telmisartan in healthy volunteers. J Clin Pharmacol. 2000 Dec;40(12 Pt 1):1347-54. PMID: 11185633.	2000	Stangier	10.1177/009127000004001206	CCOC(=O)C1=C(NC(=C(C1C2=CC=CC=C2Cl)C(=O)OC)C)COCCN	82.7	oral	HPLC	12	healthy	10	2.37
90	Amoxicillin	Sjövall J, Westerlund D, Alván G. Renal excretion of intravenously infused amoxycillin and ampicillin. Br J Clin Pharmacol. 1985 Feb;19(2):191-201. doi: 10.1111/j.1365-2125.1985.tb02631.x. PMID: 3986077; PMCID: PMC1463707.	1985	Sjövall	10.1111/j.1365-2125.1985.tb02631.x.	CC1([C@@H](N2[C@H](S1)[C@@H](C2=O)NC(=O)[C@@H](C3=CC=C(C=C3)O)N)C(=O)O)C	74.7	intravenous	HPLC	9	healthy	2350	10.523
91	Amoxicillin	Toma, E., & Päun, L. (1979). Amoxycillin for parenteral use: a pharmacological and clinical evaluation. The Journal of international medical research, 7(6), 535-538. https://doi.org/10.1177/030006057900700611	1979	Toma	10.1177/030006057900700611	CC1([C@@H](N2[C@H](S1)[C@@H](C2=O)NC(=O)[C@@H](C3=CC=C(C=C3)O)N)C(=O)O)C	70	intramuscular	HPLC	25	infections	500	13.242
92	Amoxicillin	Sjövall, J., Westerlund, D., & Alván, G. (1985). Renal excretion of intravenously infused amoxycillin and ampicillin. British journal of clinical pharmacology, 19(2), 191-201. https://doi.org/10.1111/j.1365-2125.1985.tb02631.x	1985	Sjövall	10.1111/j.1365-2125.1985.tb02631.x	CC1([C@@H](N2[C@H](S1)[C@@H](C2=O)NC(=O)[C@@H](C3=CC=C(C=C3)O)N)C(=O)O)C	74.7	intravenous	LC-MS/MS	9	healthy	2500	10.523
93	Amoxicillin	Sjövall, J., Alván, G., & Westerlund, D. (1985). Oral cyclacillin interacts with the absorption of oral ampicillin, amoxycillin, and bacampicillin. European journal of clinical pharmacology, 29(4), 495-502. https://doi.org/10.1007/BF00613468	1985	Sjövall	10.1007/BF00613468	CC1([C@@H](N2[C@H](S1)[C@@H](C2=O)NC(=O)[C@@H](C3=CC=C(C=C3)O)N)C(=O)O)C	67.1	oral	HPLC	14	healthy	250	15.96
94	Amoxicillin	de Cássia Bergamaschi, C., Motta, R. H., Franco, G. C., Cogo, K., Montan, M. F., Ambrosano, G. M., Rosalen, P. L., Del Fiol, F.deS., & Groppo, F. C. (2006). Effect of sodium diclofenac on the bioavailability of amoxicillin. International journal of antimicrobial agents, 27(5), 417-422. https://doi.org/10.1016/j.ijantimicag.2006.02.005	2006	de Cássia Bergamaschi	10.1016/j.ijantimicag.2006.02.005	CC1([C@@H](N2[C@H](S1)[C@@H](C2=O)NC(=O)[C@@H](C3=CC=C(C=C3)O)N)C(=O)O)C	73.9	oral	HPLC	20	healthy	2000	38.132
95	Ampicillin	Sjövall J, Westerlund D, Alván G. Renal excretion of intravenously infused amoxycillin and ampicillin. Br J Clin Pharmacol. 1985 Feb;19(2):191-201. doi: 10.1111/j.1365-2125.1985.tb02631.x. PMID: 3986077; PMCID: PMC1463707.	1985	Sjövall	10.1111/j.1365-2125.1985.tb02631.x.	CC1([C@@H](N2[C@H](S1)[C@@H](C2=O)NC(=O)[C@@H](C3=CC=CC=C3)N)C(=O)O)C	74.7	intravenous	HPLC	9	healthy	2350	11.194
96	Ampicillin	Toma, E., & Päun, L. (1979). Amoxycillin for parenteral use: a pharmacological and clinical evaluation. The Journal of international medical research, 7(6), 535-538. https://doi.org/10.1177/030006057900700611	1979	Toma	10.1177/030006057900700611	CC1([C@@H](N2[C@H](S1)[C@@H](C2=O)NC(=O)[C@@H](C3=CC=CC=C3)N)C(=O)O)C	70	intramuscular	HPLC	25	infections	500	13.872
97	Ampicillin	Sjövall, J., Westerlund, D., & Alván, G. (1985). Renal excretion of intravenously infused amoxycillin and ampicillin. British journal of clinical pharmacology, 19(2), 191-201. https://doi.org/10.1111/j.1365-2125.1985.tb02631.x	1985	Sjövall	10.1111/j.1365-2125.1985.tb02631.x	CC1([C@@H](N2[C@H](S1)[C@@H](C2=O)NC(=O)[C@@H](C3=CC=CC=C3)N)C(=O)O)C	74.7	intravenous	LC-MS/MS	9	healthy	2500	11.194
98	Ampicillin	Sjövall, J., Alván, G., & Westerlund, D. (1985). Oral cyclacillin interacts with the absorption of oral ampicillin, amoxycillin, and bacampicillin. European journal of clinical pharmacology, 29(4), 495-502. https://doi.org/10.1007/BF00613468	1985	Sjövall	10.1007/BF00613468	CC1([C@@H](N2[C@H](S1)[C@@H](C2=O)NC(=O)[C@@H](C3=CC=CC=C3)N)C(=O)O)C	67.1	oral	HPLC	14	healthy	250	17.88
99	Ampicillin	Rho, J. P., Jones, A., Woo, M., Castle, S., Smith, K., Bawdon, R. E., & Norman, D. C. (1989). Single-dose pharmacokinetics of intravenous ampicillin plus sulbactam in healthy elderly and young adult subjects. The Journal of antimicrobial chemotherapy, 24(4), 573-580. https://doi.org/10.1093/jac/24.4.573	1989	Rho	10.1093/jac/24.4.573	CC1([C@@H](N2[C@H](S1)[C@@H](C2=O)NC(=O)[C@@H](C3=CC=CC=C3)N)C(=O)O)C	75.1	intravenous	HPLC	12	healthy	1000	16.801
100	Ampicillin	Ripa, S., Ferrante, L., & Prenna, M. (1990). Pharmacokinetics of sulbactam/ampicillin in humans after intravenous and intramuscular injection. Chemotherapy, 36(3), 185-192. https://doi.org/10.1159/000238765	1990	Ripa	10.1159/000238765	CC1([C@@H](N2[C@H](S1)[C@@H](C2=O)NC(=O)[C@@H](C3=CC=CC=C3)N)C(=O)O)C	67	intravenous	HPLC	10	healthy	2000	12.528
101	Ampicillin	Ripa, S., Ferrante, L., & Prenna, M. (1990). Pharmacokinetics of sulbactam/ampicillin in humans after intravenous and intramuscular injection. Chemotherapy, 36(3), 185-192. https://doi.org/10.1159/000238765	1990	Ripa	10.1159/000238765	CC1([C@@H](N2[C@H](S1)[C@@H](C2=O)NC(=O)[C@@H](C3=CC=CC=C3)N)C(=O)O)C	67	intravenous	HPLC	10	healthy	1000	12.28
102	Anagliptin	Furuta, S., Smart, C., Hackett, A., Benning, R., & Warrington, S. (2013). Pharmacokinetics and metabolism of [14C]anagliptin, a novel dipeptidyl peptidase-4 inhibitor, in humans. Xenobiotica; the fate of foreign compounds in biological systems, 43(5), 432-442. https://doi.org/10.3109/00498254.2012.731618	2013	Furuta	10.3109/00498254.2012.731618	CC1=NN2C=C(C=NC2=C1)C(=O)NCC(C)(C)NCC(=O)N3CCC[C@H]3C#N	78.1	oral	HPLC	6	healthy	100	18.6
103	Antipyrine	Bax, N. D., Lennard, M. S., & Tucker, G. T. (1981). Inhibition of antipyrine metabolism by beta-adrenoceptor antagonists. British journal of clinical pharmacology, 12(6), 779-784. https://doi.org/10.1111/j.1365-2125.1981.tb01306.x	1981	Bax	10.1111/j.1365-2125.1981.tb01306.x	CC1=CC(=O)N(N1C)C2=CC=CC=C2	70	intravenous	mass spectrometry	5	healthy	750	0.06
104	Antofloxacin	Wang, J., Xiao, Y., Lu, Y., Kang, Z., Zhang, M., Liu, Y., Liang, J., Zhang, M., & Li, T. (2011). Pharmacokinetics of antofloxacin hydrochloride in healthy male subjects after multiple intravenous dose administration. Xenobiotica; the fate of foreign compounds in biological systems, 41(7), 561-566. https://doi.org/10.3109/00498254.2011.565820	2011	Wang	10.3109/00498254.2011.565820	C[C@H]1COC2=C3N1C=C(C(=O)C3=C(C(=C2N4CCN(CC4)C)F)N)C(=O)O	63	oral	HPLC	12	healthy	300	2.756
105	Apalcillin	Lode, H., Elvers, A., Koeppe, P., & Borner, K. (1984). Comparative pharmacokinetics of apalcillin and piperacillin. Antimicrobial agents and chemotherapy, 25(1), 105-108. https://doi.org/10.1128/AAC.25.1.105	1984	Lode	10.1128/AAC.25.1.105	CC1([C@@H](N2[C@H](S1)[C@@H](C2=O)NC(=O)[C@@H](C3=CC=CC=C3)NC(=O)C4=CNC5=C(C4=O)N=CC=C5)C(=O)O)C	68.1	intravenous	HPLC	10	healthy	2000	1.74
106	Apixaban	Upreti, V. V., Wang, J., Barrett, Y. C., Byon, W., Boyd, R. A., Pursley, J., LaCreta, F. P., & Frost, C. E. (2013). Effect of extremes of body weight on the pharmacokinetics, pharmacodynamics, safety and tolerability of apixaban in healthy subjects. British journal of clinical pharmacology, 76(6), 908-916. https://doi.org/10.1111/bcp.12114	2013	Upreti	10.1111/bcp.12114	COC1=CC=C(C=C1)N2C3=C(CCN(C3=O)C4=CC=C(C=C4)N5CCCCC5=O)C(=N2)C(=O)N	75	oral	HPLC	18	healthy	10	0.756
107	Apixaban	Frost, C., Garonzik, S., Shenker, A., Barrett, Y. C., & LaCreta, F. (2021). Apixaban Single-Dose Pharmacokinetics, Bioavailability, Renal Clearance, and Pharmacodynamics Following Intravenous and Oral Administration. Clinical pharmacology in drug development, 10(9), 974-984. https://doi.org/10.1002/cpdd.990	2021	Frost	10.1002/cpdd.990	COC1=CC=C(C=C1)N2C3=C(CCN(C3=O)C4=CC=C(C=C4)N5CCCCC5=O)C(=N2)C(=O)N	75.8	intravenous	LC-MS/MS	6	healthy	0.5	1.1
108	Apixaban	Frost, C., Garonzik, S., Shenker, A., Barrett, Y. C., & LaCreta, F. (2021). Apixaban Single-Dose Pharmacokinetics, Bioavailability, Renal Clearance, and Pharmacodynamics Following Intravenous and Oral Administration. Clinical pharmacology in drug development, 10(9), 974-984. https://doi.org/10.1002/cpdd.990	2021	Frost	10.1002/cpdd.990	COC1=CC=C(C=C1)N2C3=C(CCN(C3=O)C4=CC=C(C=C4)N5CCCCC5=O)C(=N2)C(=O)N	74.8	intravenous	LC-MS/MS	6	healthy	1.25	1.08
109	Apixaban	Frost, C., Garonzik, S., Shenker, A., Barrett, Y. C., & LaCreta, F. (2021). Apixaban Single-Dose Pharmacokinetics, Bioavailability, Renal Clearance, and Pharmacodynamics Following Intravenous and Oral Administration. Clinical pharmacology in drug development, 10(9), 974-984. https://doi.org/10.1002/cpdd.990	2021	Frost	10.1002/cpdd.990	COC1=CC=C(C=C1)N2C3=C(CCN(C3=O)C4=CC=C(C=C4)N5CCCCC5=O)C(=N2)C(=O)N	70.6	intravenous	LC-MS/MS	6	healthy	2.5	0.61
110	Apixaban	Frost, C., Garonzik, S., Shenker, A., Barrett, Y. C., & LaCreta, F. (2021). Apixaban Single-Dose Pharmacokinetics, Bioavailability, Renal Clearance, and Pharmacodynamics Following Intravenous and Oral Administration. Clinical pharmacology in drug development, 10(9), 974-984. https://doi.org/10.1002/cpdd.990	2021	Frost	10.1002/cpdd.990	COC1=CC=C(C=C1)N2C3=C(CCN(C3=O)C4=CC=C(C=C4)N5CCCCC5=O)C(=N2)C(=O)N	82.4	intravenous	LC-MS/MS	6	healthy	3.75	0.89
111	Apixaban	Frost, C., Garonzik, S., Shenker, A., Barrett, Y. C., & LaCreta, F. (2021). Apixaban Single-Dose Pharmacokinetics, Bioavailability, Renal Clearance, and Pharmacodynamics Following Intravenous and Oral Administration. Clinical pharmacology in drug development, 10(9), 974-984. https://doi.org/10.1002/cpdd.990	2021	Frost	10.1002/cpdd.990	COC1=CC=C(C=C1)N2C3=C(CCN(C3=O)C4=CC=C(C=C4)N5CCCCC5=O)C(=N2)C(=O)N	83.1	intravenous	LC-MS/MS	6	healthy	5	0.97
112	Apixaban	Frost, C., Garonzik, S., Shenker, A., Barrett, Y. C., & LaCreta, F. (2021). Apixaban Single-Dose Pharmacokinetics, Bioavailability, Renal Clearance, and Pharmacodynamics Following Intravenous and Oral Administration. Clinical pharmacology in drug development, 10(9), 974-984. https://doi.org/10.1002/cpdd.990	2021	Frost	10.1002/cpdd.990	COC1=CC=C(C=C1)N2C3=C(CCN(C3=O)C4=CC=C(C=C4)N5CCCCC5=O)C(=N2)C(=O)N	83.1	oral	LC-MS/MS	5	healthy	5	0.6
113	Apixaban	Yamahira, N., Frost, C., Fukase, H., Yu, Z., Wang, J., Pursley, J., LaCreta, F., & Hiraoka, M. (2014). Safety, tolerability, pharmacokinetics, and pharmacodynamics of multiple doses of apixaban in healthy Japanese male subjects. International journal of clinical pharmacology and therapeutics, 52(7), 564-573. https://doi.org/10.5414/CP201967	2014	Yamahira	10.5414/CP201967	COC1=CC=C(C=C1)N2C3=C(CCN(C3=O)C4=CC=C(C=C4)N5CCCCC5=O)C(=N2)C(=O)N	63.07	oral	LC-MS/MS	6	healthy	5	0.92
114	Apixaban	Yamahira, N., Frost, C., Fukase, H., Yu, Z., Wang, J., Pursley, J., LaCreta, F., & Hiraoka, M. (2014). Safety, tolerability, pharmacokinetics, and pharmacodynamics of multiple doses of apixaban in healthy Japanese male subjects. International journal of clinical pharmacology and therapeutics, 52(7), 564-573. https://doi.org/10.5414/CP201967	2014	Yamahira	10.5414/CP201967	COC1=CC=C(C=C1)N2C3=C(CCN(C3=O)C4=CC=C(C=C4)N5CCCCC5=O)C(=N2)C(=O)N	62.82	oral	LC-MS/MS	6	healthy	10	0.9
115	Apixaban	Yamahira, N., Frost, C., Fukase, H., Yu, Z., Wang, J., Pursley, J., LaCreta, F., & Hiraoka, M. (2014). Safety, tolerability, pharmacokinetics, and pharmacodynamics of multiple doses of apixaban in healthy Japanese male subjects. International journal of clinical pharmacology and therapeutics, 52(7), 564-573. https://doi.org/10.5414/CP201967	2014	Yamahira	10.5414/CP201967	COC1=CC=C(C=C1)N2C3=C(CCN(C3=O)C4=CC=C(C=C4)N5CCCCC5=O)C(=N2)C(=O)N	64.57	oral	LC-MS/MS	6	healthy	20	1.18
116	Apricitabine	Smith, P. F., Forrest, A., Ballow, C. H., Martin, D. E., & Proulx, L. (2000). Safety, tolerability, and pharmacokinetics of single oral doses of BCH-10652 in healthy adult males. Antimicrobial agents and chemotherapy, 44(10), 2816-2823. https://doi.org/10.1128/AAC.44.10.2816-2823.2000	2000	Smith	10.1128/AAC.44.10.2816-2823.2000	C1[C@@H](S[C@@H](O1)CO)N2C=CC(=NC2=O)N	70	oral	HPLC	6	healthy	100	14.108
117	Apricitabine	Smith, P. F., Forrest, A., Ballow, C. H., Martin, D. E., & Proulx, L. (2000). Safety, tolerability, and pharmacokinetics of single oral doses of BCH-10652 in healthy adult males. Antimicrobial agents and chemotherapy, 44(10), 2816-2823. https://doi.org/10.1128/AAC.44.10.2816-2823.2000	2000	Smith	10.1128/AAC.44.10.2816-2823.2000	C1[C@@H](S[C@@H](O1)CO)N2C=CC(=NC2=O)N	70	oral	HPLC	6	healthy	200	13.569
118	Apricitabine	Smith, P. F., Forrest, A., Ballow, C. H., Martin, D. E., & Proulx, L. (2000). Safety, tolerability, and pharmacokinetics of single oral doses of BCH-10652 in healthy adult males. Antimicrobial agents and chemotherapy, 44(10), 2816-2823. https://doi.org/10.1128/AAC.44.10.2816-2823.2000	2000	Smith	10.1128/AAC.44.10.2816-2823.2000	C1[C@@H](S[C@@H](O1)CO)N2C=CC(=NC2=O)N	70	oral	HPLC	6	healthy	400	15.938
119	Apricitabine	Smith, P. F., Forrest, A., Ballow, C. H., Martin, D. E., & Proulx, L. (2000). Safety, tolerability, and pharmacokinetics of single oral doses of BCH-10652 in healthy adult males. Antimicrobial agents and chemotherapy, 44(10), 2816-2823. https://doi.org/10.1128/AAC.44.10.2816-2823.2000	2000	Smith	10.1128/AAC.44.10.2816-2823.2000	C1[C@@H](S[C@@H](O1)CO)N2C=CC(=NC2=O)N	70	oral	HPLC	7	healthy	800	14.108
120	Apricitabine	Smith, P. F., Forrest, A., Ballow, C. H., Martin, D. E., & Proulx, L. (2000). Safety, tolerability, and pharmacokinetics of single oral doses of BCH-10652 in healthy adult males. Antimicrobial agents and chemotherapy, 44(10), 2816-2823. https://doi.org/10.1128/AAC.44.10.2816-2823.2000	2000	Smith	10.1128/AAC.44.10.2816-2823.2000	C1[C@@H](S[C@@H](O1)CO)N2C=CC(=NC2=O)N	70	oral	HPLC	6	healthy	1600	15.4
121	Aripiprazole	Mallikaarjun S, Shoaf SE, Boulton DW, Bramer SL. Effects of hepatic or renal impairment on the pharmacokinetics of aripiprazole. Clin Pharmacokinet. 2008;47(8):533-42. doi: 10.2165/00003088-200847080-00003. PMID: 18611062.	2008	Mallikaarjun	10.2165/00003088-200847080-00003	C1CC(=O)NC2=C1C=CC(=C2)OCCCCN3CCN(CC3)C4=C(C(=CC=C4)Cl)Cl	71.3	oral	LC-MS/MS	6	healthy	15	0.003
122	Aripiprazole	Mallikaarjun S, Shoaf SE, Boulton DW, Bramer SL. Effects of hepatic or renal impairment on the pharmacokinetics of aripiprazole. Clin Pharmacokinet. 2008;47(8):533-42. doi: 10.2165/00003088-200847080-00003. PMID: 18611062.	2008	Mallikaarjun	10.2165/00003088-200847080-00003	C1CC(=O)NC2=C1C=CC(=C2)OCCCCN3CCN(CC3)C4=C(C(=CC=C4)Cl)Cl	72.5	oral	LC-MS/MS	8	mild hepatic impairment	15	0.004
123	Aripiprazole	Mallikaarjun S, Shoaf SE, Boulton DW, Bramer SL. Effects of hepatic or renal impairment on the pharmacokinetics of aripiprazole. Clin Pharmacokinet. 2008;47(8):533-42. doi: 10.2165/00003088-200847080-00003. PMID: 18611062.	2008	Mallikaarjun	10.2165/00003088-200847080-00003	C1CC(=O)NC2=C1C=CC(=C2)OCCCCN3CCN(CC3)C4=C(C(=CC=C4)Cl)Cl	81.2	oral	LC-MS/MS	8	moderate hepatic impairment	15	0.006
124	Aripiprazole	Mallikaarjun S, Shoaf SE, Boulton DW, Bramer SL. Effects of hepatic or renal impairment on the pharmacokinetics of aripiprazole. Clin Pharmacokinet. 2008;47(8):533-42. doi: 10.2165/00003088-200847080-00003. PMID: 18611062.	2008	Mallikaarjun	10.2165/00003088-200847080-00003	C1CC(=O)NC2=C1C=CC(=C2)OCCCCN3CCN(CC3)C4=C(C(=CC=C4)Cl)Cl	81.7	oral	LC-MS/MS	3	severe hepatic impairment	15	0.016
125	Aripiprazole	Mallikaarjun S, Shoaf SE, Boulton DW, Bramer SL. Effects of hepatic or renal impairment on the pharmacokinetics of aripiprazole. Clin Pharmacokinet. 2008;47(8):533-42. doi: 10.2165/00003088-200847080-00003. PMID: 18611062.	2008	Mallikaarjun	10.2165/00003088-200847080-00003	C1CC(=O)NC2=C1C=CC(=C2)OCCCCN3CCN(CC3)C4=C(C(=CC=C4)Cl)Cl	107.7	oral	LC-MS/MS	6	healthy	15	0.003
126	Aripiprazole	Mallikaarjun S, Shoaf SE, Boulton DW, Bramer SL. Effects of hepatic or renal impairment on the pharmacokinetics of aripiprazole. Clin Pharmacokinet. 2008;47(8):533-42. doi: 10.2165/00003088-200847080-00003. PMID: 18611062.	2008	Mallikaarjun	10.2165/00003088-200847080-00003	C1CC(=O)NC2=C1C=CC(=C2)OCCCCN3CCN(CC3)C4=C(C(=CC=C4)Cl)Cl	104.9	oral	LC-MS/MS	6	renal impairment	15	0.01
127	Atenolol	Kirch, W., Spahn, H., Ohnhaus, E. E., Köhler, H., Heinz, U., & Mutschler, E. (1983). Influence of inflammatory disease on the clinical pharmacokinetics of atenolol and metoprolol. Biopharmaceutics & drug disposition, 4(1), 73-81. https://doi.org/10.1002/bdd.2510040110	1983	Kirch	10.1002/bdd.2510040110	CC(C)NCC(COC1=CC=C(C=C1)CC(=O)N)O	62.2	oral	fluorimetric method	6	infections	100	7.68
128	Atenolol	Kirch, W., Spahn, H., Ohnhaus, E. E., Köhler, H., Heinz, U., & Mutschler, E. (1983). Influence of inflammatory disease on the clinical pharmacokinetics of atenolol and metoprolol. Biopharmaceutics & drug disposition, 4(1), 73-81. https://doi.org/10.1002/bdd.2510040110	1983	Kirch	10.1002/bdd.2510040110	CC(C)NCC(COC1=CC=C(C=C1)CC(=O)N)O	62.2	oral	fluorimetric method	6	healthy	100	6.648
129	Atenolol	Keech, A. C., Harper, R. W., Harrison, P. M., Pitt, A., & McLean, A. J. (1988). Extent and pharmacokinetic mechanisms of oral atenolol-verapamil interaction in man. European journal of clinical pharmacology, 35(4), 363-366. https://doi.org/10.1007/BF00561365	1988	Keech	10.1007/BF00561365	CC(C)NCC(COC1=CC=C(C=C1)CC(=O)N)O	78.3	intravenous	HPLC	2	patients	10.962	7.83
130	Atenolol	Mehvar, R., Gross, M. E., & Kreamer, R. N. (1990). Pharmacokinetics of atenolol enantiomers in humans and rats. Journal of pharmaceutical sciences, 79(10), 881-885. https://doi.org/10.1002/jps.2600791007	1990	Mehvar	10.1002/jps.2600791007	CC(C)NCC(COC1=CC=C(C=C1)CC(=O)N)O	85	oral	HPLC	6	healthy	50	7.47
131	Atenolol	De Mey, C., Enterling, D., & Meineke, I. (1993). Cardiovascular effects of eating, atenolol and their interaction: beta1-adrenergic modulation does not play a predominant role in the genesis of postprandial effects. British journal of clinical pharmacology, 36(5), 427-435. https://doi.org/10.1111/j.1365-2125.1993.tb00391.x	1993	De Mey	10.1111/j.1365-2125.1993.tb00391.x	CC(C)NCC(COC1=CC=C(C=C1)CC(=O)N)O	75.5	oral	HPLC	8	healthy	50	6.18
132	Atenolol	Sowinski, K. M., Forrest, A., Wilton, J. H., Taylor, A. M., 2nd, Wilson, M. F., & Kazierad, D. J. (1995). Effect of aging on atenolol pharmacokinetics and pharmacodynamics. Journal of clinical pharmacology, 35(8), 807-814. https://doi.org/10.1002/j.1552-4604.1995.tb04124.x	1995	Sowinski	10.1002/j.1552-4604.1995.tb04124.x	CC(C)NCC(COC1=CC=C(C=C1)CC(=O)N)O	88.4	oral	HPLC	6	healthy	100	0.738
133	Atenolol	Lilja, J. J., Raaska, K., & Neuvonen, P. J. (2005). Effects of orange juice on the pharmacokinetics of atenolol. European journal of clinical pharmacology, 61(5-6), 337-340. https://doi.org/10.1007/s00228-005-0930-9	2005	Lilja	10.1007/s00228-005-0930-9	CC(C)NCC(COC1=CC=C(C=C1)CC(=O)N)O	74	oral	HPLC	10	healthy	50	8.94
134	Atenolol	Lilja, J. J., Juntti-Patinen, L., & Neuvonen, P. J. (2006). Effect of rifampicin on the pharmacokinetics of atenolol. Basic & clinical pharmacology & toxicology, 98(6), 555-558. https://doi.org/10.1111/j.1742-7843.2006.pto_379.x	2006	Lilja	10.1111/j.1742-7843.2006.pto_379.x	CC(C)NCC(COC1=CC=C(C=C1)CC(=O)N)O	67.5	oral	HPLC	9	healthy	100	8.34
135	Avadomide	Li Y, MacGorman K, Liu L, Chen J, Hoffmann M, Palmisano M, Zhou S. Single-Dose Pharmacokinetics, Safety, and Tolerability of Avadomide (CC-122) in Subjects With Mild, Moderate, or Severe Renal Impairment. Clin Pharmacol Drug Dev. 2020 Oct;9(7):785-796. doi: 10.1002/cpdd.760. Epub 2019 Dec 31. PMID: 31891240.	2020	Li	10.1002/cpdd.760	CC1=NC2=CC=CC(=C2C(=O)N1C3CCC(=O)NC3=O)N	73.48	oral	LC-MS/MS	8	mild renal impairment	3	1.411
136	Avadomide	Li Y, MacGorman K, Liu L, Chen J, Hoffmann M, Palmisano M, Zhou S. Single-Dose Pharmacokinetics, Safety, and Tolerability of Avadomide (CC-122) in Subjects With Mild, Moderate, or Severe Renal Impairment. Clin Pharmacol Drug Dev. 2020 Oct;9(7):785-796. doi: 10.1002/cpdd.760. Epub 2019 Dec 31. PMID: 31891240.	2020	Li	10.1002/cpdd.760	CC1=NC2=CC=CC(=C2C(=O)N1C3CCC(=O)NC3=O)N	70	oral	LC-MS/MS	8	healthy	3	1.903
137	Avadomide	Li Y, MacGorman K, Liu L, Chen J, Hoffmann M, Palmisano M, Zhou S. Single-Dose Pharmacokinetics, Safety, and Tolerability of Avadomide (CC-122) in Subjects With Mild, Moderate, or Severe Renal Impairment. Clin Pharmacol Drug Dev. 2020 Oct;9(7):785-796. doi: 10.1002/cpdd.760. Epub 2019 Dec 31. PMID: 31891240.	2020	Li	10.1002/cpdd.760	CC1=NC2=CC=CC(=C2C(=O)N1C3CCC(=O)NC3=O)N	70	oral	LC-MS/MS	8	moderate renal impairment	3	0.794
138	Avadomide	Li Y, MacGorman K, Liu L, Chen J, Hoffmann M, Palmisano M, Zhou S. Single-Dose Pharmacokinetics, Safety, and Tolerability of Avadomide (CC-122) in Subjects With Mild, Moderate, or Severe Renal Impairment. Clin Pharmacol Drug Dev. 2020 Oct;9(7):785-796. doi: 10.1002/cpdd.760. Epub 2019 Dec 31. PMID: 31891240.	2020	Li	10.1002/cpdd.760	CC1=NC2=CC=CC(=C2C(=O)N1C3CCC(=O)NC3=O)N	70	oral	LC-MS/MS	7	healthy	3	2.042
139	Avadomide	Li Y, MacGorman K, Liu L, Chen J, Hoffmann M, Palmisano M, Zhou S. Single-Dose Pharmacokinetics, Safety, and Tolerability of Avadomide (CC-122) in Subjects With Mild, Moderate, or Severe Renal Impairment. Clin Pharmacol Drug Dev. 2020 Oct;9(7):785-796. doi: 10.1002/cpdd.760. Epub 2019 Dec 31. PMID: 31891240.	2020	Li	10.1002/cpdd.760	CC1=NC2=CC=CC(=C2C(=O)N1C3CCC(=O)NC3=O)N	70	oral	LC-MS/MS	8	severe renal impairment	3	0.219
140	Avadomide	Li Y, MacGorman K, Liu L, Chen J, Hoffmann M, Palmisano M, Zhou S. Single-Dose Pharmacokinetics, Safety, and Tolerability of Avadomide (CC-122) in Subjects With Mild, Moderate, or Severe Renal Impairment. Clin Pharmacol Drug Dev. 2020 Oct;9(7):785-796. doi: 10.1002/cpdd.760. Epub 2019 Dec 31. PMID: 31891240.	2020	Li	10.1002/cpdd.760	CC1=NC2=CC=CC(=C2C(=O)N1C3CCC(=O)NC3=O)N	70	oral	LC-MS/MS	8	healthy	3	1.977
141	Avibactam	Merdjan, H., Tarral, A., Das, S., & Li, J. (2017). Phase 1 Study Assessing the Pharmacokinetic Profile and Safety of Avibactam in Patients With Renal Impairment. Journal of clinical pharmacology, 57(2), 211-218. https://doi.org/10.1002/jcph.793	2017	Merdjan	10.1002/jcph.793	C1C[C@H](N2C[C@@H]1N(C2=O)OS(=O)(=O)O)C(=O)N	84	intravenous	LC-MS/MS	6	healthy	100	11.9
142	Avibactam	Merdjan, H., Tarral, A., Das, S., & Li, J. (2017). Phase 1 Study Assessing the Pharmacokinetic Profile and Safety of Avibactam in Patients With Renal Impairment. Journal of clinical pharmacology, 57(2), 211-218. https://doi.org/10.1002/jcph.793	2017	Merdjan	10.1002/jcph.793	C1C[C@H](N2C[C@@H]1N(C2=O)OS(=O)(=O)O)C(=O)N	91	intravenous	LC-MS/MS	6	mild renal impairment	100	4.6
143	Avibactam	Merdjan, H., Tarral, A., Das, S., & Li, J. (2017). Phase 1 Study Assessing the Pharmacokinetic Profile and Safety of Avibactam in Patients With Renal Impairment. Journal of clinical pharmacology, 57(2), 211-218. https://doi.org/10.1002/jcph.793	2017	Merdjan	10.1002/jcph.793	C1C[C@H](N2C[C@@H]1N(C2=O)OS(=O)(=O)O)C(=O)N	80	intravenous	LC-MS/MS	6	moderate renal impairment	100	3
144	Avibactam	Merdjan, H., Tarral, A., Das, S., & Li, J. (2017). Phase 1 Study Assessing the Pharmacokinetic Profile and Safety of Avibactam in Patients With Renal Impairment. Journal of clinical pharmacology, 57(2), 211-218. https://doi.org/10.1002/jcph.793	2017	Merdjan	10.1002/jcph.793	C1C[C@H](N2C[C@@H]1N(C2=O)OS(=O)(=O)O)C(=O)N	80	intravenous	LC-MS/MS	6	severe renal impairment	100	1.3
145	Avitriptan	Marathe, P. H., Greene, D. S., Kollia, G. D., & Barbhaiya, R. H. (1997). The effects of age and gender on the single dose pharmacokinetics of avitriptan administered to healthy volunteers. Journal of clinical pharmacology, 37(10), 937-945. https://doi.org/10.1002/j.1552-4604.1997.tb04268.x	1997	Marathe	10.1002/j.1552-4604.1997.tb04268.x	CNS(=O)(=O)CC1=CC2=C(C=C1)NC=C2CCCN3CCN(CC3)C4=NC=NC=C4OC	71.2	oral	LC-MS/MS	30	healthy	150	0.332
146	AZD1305	Johansson, S., Löfberg, B., Aunes, M., Lunde, H., Frison, L., Edvardsson, N., & Cullberg, M. (2016). In Silico Predictions and In Vivo Results of Drug-Drug Interactions by Ketoconazole and Verapamil on AZD1305, a Combined Ion Channel Blocker and a Sensitive CYP3A4 Substrate. Clinical pharmacology in drug development, 5(5), 364-373. https://doi.org/10.1002/cpdd.250	2016	Johansson	10.1002/cpdd.250	CC(C)(C)OC(=O)NCCN1C[C@@H]2CN(C[C@H](C1)O2)CCOC3=C(C=C(C=C3)C#N)F	70	oral	HPLC	22	healthy	125	5.4
147	AZD9977	Whittaker, A., Kragh, Å. M., Hartleib-Geschwindner, J., Albayaty, M., Backlund, A., Greasley, P. J., Heijer, M., Kjaer, M., Forte, P., Unwin, R., Wernevik, L., & Ericsson, H. (2020). Safety, Tolerability, and Pharmacokinetics of the Mineralocorticoid Receptor Modulator AZD9977 in Healthy Men: A Phase I Multiple Ascending Dose Study. Clinical and translational science, 13(2), 275-283. https://doi.…	2020	Whittaker	10.1111/cts.12705	CNC(=O)C[C@H]1COC2=C(N1C(=O)C3=CC4=C(C=C3)OCC(=O)N4)C=CC(=C2)F	78.12	oral	LC-MS/MS	6	healthy	50	5.89
148	AZD9977	Whittaker, A., Kragh, Å. M., Hartleib-Geschwindner, J., Albayaty, M., Backlund, A., Greasley, P. J., Heijer, M., Kjaer, M., Forte, P., Unwin, R., Wernevik, L., & Ericsson, H. (2020). Safety, Tolerability, and Pharmacokinetics of the Mineralocorticoid Receptor Modulator AZD9977 in Healthy Men: A Phase I Multiple Ascending Dose Study. Clinical and translational science, 13(2), 275-283. https://doi.…	2020	Whittaker	10.1111/cts.12705	CNC(=O)C[C@H]1COC2=C(N1C(=O)C3=CC4=C(C=C3)OCC(=O)N4)C=CC(=C2)F	78.73	oral	LC-MS/MS	6	healthy	150	6.48
149	AZD9977	Whittaker, A., Kragh, Å. M., Hartleib-Geschwindner, J., Albayaty, M., Backlund, A., Greasley, P. J., Heijer, M., Kjaer, M., Forte, P., Unwin, R., Wernevik, L., & Ericsson, H. (2020). Safety, Tolerability, and Pharmacokinetics of the Mineralocorticoid Receptor Modulator AZD9977 in Healthy Men: A Phase I Multiple Ascending Dose Study. Clinical and translational science, 13(2), 275-283. https://doi.…	2020	Whittaker	10.1111/cts.12705	CNC(=O)C[C@H]1COC2=C(N1C(=O)C3=CC4=C(C=C3)OCC(=O)N4)C=CC(=C2)F	74.13	oral	LC-MS/MS	6	healthy	300	6.38
150	Azimilide	Corey, A., Al-Khalidi, H., Brezovic, C., Marcello, S., Parekh, N., Taylor, K., & Karam, R. (1999). Azimilide pharmacokinetics and pharmacodynamics upon multiple oral dosing. Biopharmaceutics & drug disposition, 20(2), 59-68. https://doi.org/10.1002/(sici)1099-081x(199903)20:2<59::aid-bdd155>3.0.co;2-6	1999	Corey	10.1002/(sici)1099-081x(199903)20:2<59::aid-bdd155>3.0.co	CN1CCN(CC1)CCCCN2C(=O)CN(C2=O)/N=C/C3=CC=C(O3)C4=CC=C(C=C4)Cl	76	oral	HPLC	10	healthy	35	1.064
151	Azimilide	Corey, A., Al-Khalidi, H., Brezovic, C., Marcello, S., Parekh, N., Taylor, K., & Karam, R. (1999). Azimilide pharmacokinetics and pharmacodynamics upon multiple oral dosing. Biopharmaceutics & drug disposition, 20(2), 59-68. https://doi.org/10.1002/(sici)1099-081x(199903)20:2<59::aid-bdd155>3.0.co;2-6	1999	Corey	10.1002/(sici)1099-081x(199903)20:2<59::aid-bdd155>3.0.co	CN1CCN(CC1)CCCCN2C(=O)CN(C2=O)/N=C/C3=CC=C(O3)C4=CC=C(C=C4)Cl	71	oral	HPLC	10	healthy	100	1.207
152	Azimilide	Corey, A., Al-Khalidi, H., Brezovic, C., Marcello, S., Parekh, N., Taylor, K., & Karam, R. (1999). Azimilide pharmacokinetics and pharmacodynamics upon multiple oral dosing. Biopharmaceutics & drug disposition, 20(2), 59-68. https://doi.org/10.1002/(sici)1099-081x(199903)20:2<59::aid-bdd155>3.0.co;2-6	1999	Corey	10.1002/(sici)1099-081x(199903)20:2<59::aid-bdd155>3.0.co	CN1CCN(CC1)CCCCN2C(=O)CN(C2=O)/N=C/C3=CC=C(O3)C4=CC=C(C=C4)Cl	79	oral	HPLC	9	healthy	150	1.185
153	Azimilide	Corey, A., Al-Khalidi, H., Brezovic, C., Marcello, S., Parekh, N., Taylor, K., & Karam, R. (1999). Azimilide pharmacokinetics and pharmacodynamics upon multiple oral dosing. Biopharmaceutics & drug disposition, 20(2), 59-68. https://doi.org/10.1002/(sici)1099-081x(199903)20:2<59::aid-bdd155>3.0.co;2-6	1999	Corey	10.1002/(sici)1099-081x(199903)20:2<59::aid-bdd155>3.0.co	CN1CCN(CC1)CCCCN2C(=O)CN(C2=O)/N=C/C3=CC=C(O3)C4=CC=C(C=C4)Cl	79	oral	HPLC	8	healthy	200	0.79
154	Azimilide dihydrochloride	Corey, A. E., Agnew, J. R., King, E. C., Parekh, N. J., Powell, J. H., & Thompson, G. A. (2004). Effect of mild and moderate hepatic impairment on azimilide pharmacokinetics following single dose oral administration. Journal of pharmaceutical sciences, 93(5), 1279-1286. https://doi.org/10.1002/jps.20060	2004	Corey	10.1002/jps.20060	CN1CCN(CC1)CCCCN2C(=O)CN(C2=O)/N=C/C3=CC=C(O3)C4=CC=C(C=C4)Cl.Cl.Cl	72.65	oral	HPLC	66	healthy	150	0.799
155	Azimilide dihydrochloride	Corey, A. E., Agnew, J. R., King, E. C., Parekh, N. J., Powell, J. H., & Thompson, G. A. (2004). Effect of mild and moderate hepatic impairment on azimilide pharmacokinetics following single dose oral administration. Journal of pharmaceutical sciences, 93(5), 1279-1286. https://doi.org/10.1002/jps.20060	2004	Corey	10.1002/jps.20060	CN1CCN(CC1)CCCCN2C(=O)CN(C2=O)/N=C/C3=CC=C(O3)C4=CC=C(C=C4)Cl.Cl.Cl	80.4	oral	HPLC	6	mild hepatic impairment	100	0.868
156	Azimilide dihydrochloride	Corey, A. E., Agnew, J. R., King, E. C., Parekh, N. J., Powell, J. H., & Thompson, G. A. (2004). Effect of mild and moderate hepatic impairment on azimilide pharmacokinetics following single dose oral administration. Journal of pharmaceutical sciences, 93(5), 1279-1286. https://doi.org/10.1002/jps.20060	2004	Corey	10.1002/jps.20060	CN1CCN(CC1)CCCCN2C(=O)CN(C2=O)/N=C/C3=CC=C(O3)C4=CC=C(C=C4)Cl.Cl.Cl	80.2	oral	HPLC	6	healthy	100	0.642
157	Azithromycin	Höffler D, Koeppe P, Paeske B. Pharmacokinetics of azithromycin in normal and impaired renal function. Infection. 1995 Nov-Dec;23(6):356-61. doi: 10.1007/BF01713565. PMID: 8655206.	1995	Höffler	10.1007/BF01713565	CC[C@@H]1[C@@]([C@@H]([C@H](N(C[C@@H](C[C@@]([C@@H]([C@H]([C@@H]([C@H](C(=O)O1)C)O[C@H]2C[C@@]([C@H]([C@@H](O2)C)O)(C)OC)C)O[C@H]3[C@@H]([C@H](C[C@H](O3)C)N(C)C)O)(C)O)C)C)C)O)(C)O	69	oral	bioassay	12	healthy	1000	7.379
158	Azithromycin	Höffler D, Koeppe P, Paeske B. Pharmacokinetics of azithromycin in normal and impaired renal function. Infection. 1995 Nov-Dec;23(6):356-61. doi: 10.1007/BF01713565. PMID: 8655206.	1995	Höffler	10.1007/BF01713565	CC[C@@H]1[C@@]([C@@H]([C@H](N(C[C@@H](C[C@@]([C@@H]([C@H]([C@@H]([C@H](C(=O)O1)C)O[C@H]2C[C@@]([C@H]([C@@H](O2)C)O)(C)OC)C)O[C@H]3[C@@H]([C@H](C[C@H](O3)C)N(C)C)O)(C)O)C)C)C)O)(C)O	75.3	oral	bioassay	16	renal impairment	1000	2.354
159	Azithromycin	Höffler D, Koeppe P, Paeske B. Pharmacokinetics of azithromycin in normal and impaired renal function. Infection. 1995 Nov-Dec;23(6):356-61. doi: 10.1007/BF01713565. PMID: 8655206.	1995	Höffler	10.1007/BF01713565	CC[C@@H]1[C@@]([C@@H]([C@H](N(C[C@@H](C[C@@]([C@@H]([C@H]([C@@H]([C@H](C(=O)O1)C)O[C@H]2C[C@@]([C@H]([C@@H](O2)C)O)(C)OC)C)O[C@H]3[C@@H]([C@H](C[C@H](O3)C)N(C)C)O)(C)O)C)C)C)O)(C)O	61.3	oral	bioassay	14	renal impairment	1000	0.493
160	Azlocillin	Lander, R. D., Henderson, R. P., & Pyszczynski, D. R. (1989). Pharmacokinetic comparison of 5 g of azlocillin every 8 h and 4 g every 6 h in healthy volunteers. Antimicrobial agents and chemotherapy, 33(5), 710-713. https://doi.org/10.1128/AAC.33.5.710	1989	Lander	10.1128/AAC.33.5.710	CC1([C@@H](N2[C@H](S1)[C@@H](C2=O)NC(=O)[C@@H](C3=CC=CC=C3)NC(=O)N4CCNC4=O)C(=O)O)C	72.6	intravenous	HPLC	6	healthy	16000	5.154
161	Azlocillin	Lander, R. D., Henderson, R. P., & Pyszczynski, D. R. (1989). Pharmacokinetic comparison of 5 g of azlocillin every 8 h and 4 g every 6 h in healthy volunteers. Antimicrobial agents and chemotherapy, 33(5), 710-713. https://doi.org/10.1128/AAC.33.5.710	1989	Lander	10.1128/AAC.33.5.710	CC1([C@@H](N2[C@H](S1)[C@@H](C2=O)NC(=O)[C@@H](C3=CC=CC=C3)NC(=O)N4CCNC4=O)C(=O)O)C	72.6	intravenous	HPLC	6	healthy	15000	4.572
162	Aztreonam	Creasey WA, Adamovics J, Dhruv R, Platt TB, Sugerman AA. Pharmacokinetic interaction of aztreonam with other antibiotics. J Clin Pharmacol. 1984 Apr;24(4):174-80. doi: 10.1002/j.1552-4604.1984.tb01827.x. PMID: 6539343.	1984	Creasey	10.1002/j.1552-4604.1984.tb01827.x	C[C@H]1[C@@H](C(=O)N1S(=O)(=O)O)NC(=O)/C(=N\OC(C)(C)C(=O)O)/C2=CSC(=N2)N	74	intravenous	bioassay	9	healthy	1000	3.66
163	Bacampicillin hydrochloride	Sjövall, J., Alván, G., & Westerlund, D. (1985). Oral cyclacillin interacts with the absorption of oral ampicillin, amoxycillin, and bacampicillin. European journal of clinical pharmacology, 29(4), 495-502. https://doi.org/10.1007/BF00613468	1985	Sjövall	10.1007/BF00613468	CCOC(=O)OC(C)OC(=O)[C@H]1C(S[C@H]2N1C(=O)[C@H]2NC(=O)[C@@H](C3=CC=CC=C3)N)(C)C.Cl	67.1	oral	HPLC	14	healthy	400	16.68
164	Balofloxacin	Kozawa, O., Uematsu, T., Matsuno, H., Niwa, M., Nagashima, S., & Kanamaru, M. (1996). Comparative study of pharmacokinetics of two new fluoroquinolones, balofloxacin and grepafloxacin, in elderly subjects. Antimicrobial agents and chemotherapy, 40(12), 2824-2828. https://doi.org/10.1128/AAC.40.12.2824	1996	Kozawa	10.1128/AAC.40.12.2824	CNC1CCCN(C1)C2=C(C=C3C(=C2OC)N(C=C(C3=O)C(=O)O)C4CC4)F	55.7	oral	HPLC	10	healthy	200	4.73
165	Bambuterol	Nyberg L, Rosenborg J, Weibull E, Jönsson S, Kennedy BM, Nilsson M. Pharmacokinetics of bambuterol in healthy subjects. Br J Clin Pharmacol. 1998 May;45(5):471-8. doi: 10.1046/j.1365-2125.1998.00695.x. PMID: 9643620; PMCID: PMC1873546.	1998	Nyberg	10.1046/j.1365-2125.1998.00695.x	CC(C)(C)NCC(C1=CC(=CC(=C1)OC(=O)N(C)C)OC(=O)N(C)C)O	69	intravenous	GC-MS	8	healthy	2.07	8.28
166	Baricitinib	Shi, J. G., Chen, X., Lee, F., Emm, T., Scherle, P. A., Lo, Y., Punwani, N., Williams, W. V., & Yeleswaram, S. (2014). The pharmacokinetics, pharmacodynamics, and safety of baricitinib, an oral JAK 1/2 inhibitor, in healthy volunteers. Journal of clinical pharmacology, 54(12), 1354-1361. https://doi.org/10.1002/jcph.354	2014	Shi	10.1002/jcph.354	CCS(=O)(=O)N1CC(C1)(CC#N)N2C=C(C=N2)C3=C4C=CNC4=NC=N3	72.5	oral	LC-MS/MS	8	healthy	2	11.3
167	Baricitinib	Shi, J. G., Chen, X., Lee, F., Emm, T., Scherle, P. A., Lo, Y., Punwani, N., Williams, W. V., & Yeleswaram, S. (2014). The pharmacokinetics, pharmacodynamics, and safety of baricitinib, an oral JAK 1/2 inhibitor, in healthy volunteers. Journal of clinical pharmacology, 54(12), 1354-1361. https://doi.org/10.1002/jcph.354	2014	Shi	10.1002/jcph.354	CCS(=O)(=O)N1CC(C1)(CC#N)N2C=C(C=N2)C3=C4C=CNC4=NC=N3	72.5	oral	LC-MS/MS	8	healthy	5	10.5
168	Baricitinib	Shi, J. G., Chen, X., Lee, F., Emm, T., Scherle, P. A., Lo, Y., Punwani, N., Williams, W. V., & Yeleswaram, S. (2014). The pharmacokinetics, pharmacodynamics, and safety of baricitinib, an oral JAK 1/2 inhibitor, in healthy volunteers. Journal of clinical pharmacology, 54(12), 1354-1361. https://doi.org/10.1002/jcph.354	2014	Shi	10.1002/jcph.354	CCS(=O)(=O)N1CC(C1)(CC#N)N2C=C(C=N2)C3=C4C=CNC4=NC=N3	72.5	oral	LC-MS/MS	8	healthy	10	12.1
169	Baricitinib	Shi, J. G., Chen, X., Lee, F., Emm, T., Scherle, P. A., Lo, Y., Punwani, N., Williams, W. V., & Yeleswaram, S. (2014). The pharmacokinetics, pharmacodynamics, and safety of baricitinib, an oral JAK 1/2 inhibitor, in healthy volunteers. Journal of clinical pharmacology, 54(12), 1354-1361. https://doi.org/10.1002/jcph.354	2014	Shi	10.1002/jcph.354	CCS(=O)(=O)N1CC(C1)(CC#N)N2C=C(C=N2)C3=C4C=CNC4=NC=N3	72.5	oral	LC-MS/MS	8	healthy	20	13
170	Baricitinib	Posada, M. M., Cannady, E. A., Payne, C. D., Zhang, X., Bacon, J. A., Pak, Y. A., Higgins, J. W., Shahri, N., Hall, S. D., & Hillgren, K. M. (2017). Prediction of Transporter-Mediated Drug-Drug Interactions for Baricitinib. Clinical and translational science, 10(6), 509-519. https://doi.org/10.1111/cts.12486	2017	Posada	10.1111/cts.12486	CCS(=O)(=O)N1CC(C1)(CC#N)N2C=C(C=N2)C3=C4C=CNC4=NC=N3	70	oral	LC-MS/MS	18	healthy	4	11
171	Batanopride	St Peter, J. V., Brady, M. E., Foote, E. F., Dandekar, K. A., Smaldone, L., Pykkonen, J. L., Keane, W. F., & Halstenson, C. E. (1993). The disposition and protein binding of batanopride and its metabolites in subjects with renal impairment. European journal of clinical pharmacology, 45(1), 59-63. https://doi.org/10.1007/BF00315351	1993	St Peter	10.1007/BF00315351	CCN(CC)CCNC(=O)C1=CC(=C(C=C1OC(C)C(=O)C)N)Cl	78	intravenous	HPLC	13	healthy	280.8	7.92
172	Batanopride	St Peter, J. V., Brady, M. E., Foote, E. F., Dandekar, K. A., Smaldone, L., Pykkonen, J. L., Keane, W. F., & Halstenson, C. E. (1993). The disposition and protein binding of batanopride and its metabolites in subjects with renal impairment. European journal of clinical pharmacology, 45(1), 59-63. https://doi.org/10.1007/BF00315351	1993	St Peter	10.1007/BF00315351	CCN(CC)CCNC(=O)C1=CC(=C(C=C1OC(C)C(=O)C)N)Cl	73	intravenous	HPLC	8	moderate renal impairment	262.8	4.92
173	Batanopride	St Peter, J. V., Brady, M. E., Foote, E. F., Dandekar, K. A., Smaldone, L., Pykkonen, J. L., Keane, W. F., & Halstenson, C. E. (1993). The disposition and protein binding of batanopride and its metabolites in subjects with renal impairment. European journal of clinical pharmacology, 45(1), 59-63. https://doi.org/10.1007/BF00315351	1993	St Peter	10.1007/BF00315351	CCN(CC)CCNC(=O)C1=CC(=C(C=C1OC(C)C(=O)C)N)Cl	86	intravenous	HPLC	6	severe renal impairment	309.6	1.5
174	BAY 1193397	Kapsa, S., Thuss, U., Boxnick, S., Schaumann, F., Schultz, A., Unger, S., & Otto, C. (2022). Pharmacokinetics, Safety, and Tolerability of the ?2C -Adrenoreceptor Antagonist BAY 1193397 in Healthy Male Subjects. Clinical pharmacology in drug development, 11(3), 296-308. https://doi.org/10.1002/cpdd.1018	2022	Kapsa	10.1002/cpdd.1018	C1N(CCC2=CC=CC=C12)C1CCN(CC1)C(=O)C=1C=NC(=NC1)N1CC2(COC2)C1	70	oral	HPLC	8	healthy	10	4.32
175	Bendroflumethiazide	Beermann, B., Groschinsky-Grind, M., Lindström, B., & Wikland, B. (1978). Pharmacokinetics of bendroflumenthiazide in hypertensive patients. European journal of clinical pharmacology, 13(2), 119-124. https://doi.org/10.1007/BF00609755	1978	Beermann	10.1007/BF00609755	C1=CC=C(C=C1)CC2NC3=C(C=C(C(=C3)C(F)(F)F)S(=O)(=O)N)S(=O)(=O)N2	77.67	oral	GC-MS	6	hypertension	2.5	5.58
176	Bendroflumethiazide	Beermann, B., Groschinsky-Grind, M., Lindström, B., & Wikland, B. (1978). Pharmacokinetics of bendroflumenthiazide in hypertensive patients. European journal of clinical pharmacology, 13(2), 119-124. https://doi.org/10.1007/BF00609755	1978	Beermann	10.1007/BF00609755	C1=CC=C(C=C1)CC2NC3=C(C=C(C(=C3)C(F)(F)F)S(=O)(=O)N)S(=O)(=O)N2	80.75	oral	GC-MS	8	hypertension	5	2.88
177	Benzylpenicilin	Rumble RH, Roberts MS, Scott AR. The effect of posture on the pharmacokinetics of intravenous benzylpenicillin. Eur J Clin Pharmacol. 1986;30(6):731-4. doi: 10.1007/BF00608225. PMID: 3770066.	1986	Rumble	10.1007/BF00608225	CC1([C@@H](N[C@H](S1)[C@@H](C(=O)N(CCNCC2=CC=CC=C2)CC3=CC=CC=C3)NC(=O)CC4=CC=CC=C4)C(=O)O)C	70	intravenous	HPLC	7	healthy	600	18.564
178	Beta-methyldigoxin	Marinow, J., Olcay, A., Schaumann, W., & Weiss, W. (1977). Serum glycoside concentrations after single or repeated intravenous doses of beta-methyl-digoxin and digoxin. European journal of clinical pharmacology, 11(3), 213-218. https://doi.org/10.1007/BF00606413	1977	Marinow	10.1007/BF00606413	C[C@@H]1[C@H]([C@H](C[C@@H](O1)O[C@@H]2[C@H](O[C@H](C[C@@H]2O)O[C@@H]3[C@H](O[C@H](C[C@@H]3O)O[C@H]4CC[C@]5([C@@H](C4)CC[C@@H]6[C@@H]5C[C@H]([C@]7([C@@]6(CC[C@@H]7C8=CC(=O)OC8)O)C)O)C)C)C)O)OC	71	intravenous	radioimmunoassay	18	healthy	0.4	5.76
179	Beta-methyldigoxin	Keller, F., Blumenthal, H. P., Maertin, K., & Rietbrock, N. (1977). Overall pharmacokinetics during prolonged treatment of healthy volunteers with digoxin and beta-methyldigoxin. European journal of clinical pharmacology, 12(5), 387-392. https://doi.org/10.1007/BF00562456	1977	Keller	10.1007/BF00562456	C[C@@H]1[C@H]([C@H](C[C@@H](O1)O[C@@H]2[C@H](O[C@H](C[C@@H]2O)O[C@@H]3[C@H](O[C@H](C[C@@H]3O)O[C@H]4CC[C@]5([C@@H](C4)CC[C@@H]6[C@@H]5C[C@H]([C@]7([C@@]6(CC[C@@H]7C8=CC(=O)OC8)O)C)O)C)C)C)O)OC	64	intravenous	radioimmunoassay	5	healthy	0.4	6.66
180	Beta-methyldigoxin	Tsutsumi, K., Nakashima, H., Tateishi, T., Imagawa, M., & Nakano, S. (1993). Pharmacokinetics of beta-methyldigoxin in subjects with normal and impaired renal function. Journal of clinical pharmacology, 33(2), 154-160. https://doi.org/10.1002/j.1552-4604.1993.tb03937.x	1993	Tsutsumi	10.1002/j.1552-4604.1993.tb03937.x	C[C@@H]1[C@H]([C@H](C[C@@H](O1)O[C@@H]2[C@H](O[C@H](C[C@@H]2O)O[C@@H]3[C@H](O[C@H](C[C@@H]3O)O[C@H]4CC[C@]5([C@@H](C4)CC[C@@H]6[C@@H]5C[C@H]([C@]7([C@@]6(CC[C@@H]7C8=CC(=O)OC8)O)C)O)C)C)C)O)OC	54.4	oral	HPLC	7	severe renal impairment	0.2	1.18
181	Beta-methyldigoxin	Tsutsumi, K., Nakashima, H., Tateishi, T., Imagawa, M., & Nakano, S. (1993). Pharmacokinetics of beta-methyldigoxin in subjects with normal and impaired renal function. Journal of clinical pharmacology, 33(2), 154-160. https://doi.org/10.1002/j.1552-4604.1993.tb03937.x	1993	Tsutsumi	10.1002/j.1552-4604.1993.tb03937.x	C[C@@H]1[C@H]([C@H](C[C@@H](O1)O[C@@H]2[C@H](O[C@H](C[C@@H]2O)O[C@@H]3[C@H](O[C@H](C[C@@H]3O)O[C@H]4CC[C@]5([C@@H](C4)CC[C@@H]6[C@@H]5C[C@H]([C@]7([C@@]6(CC[C@@H]7C8=CC(=O)OC8)O)C)O)C)C)C)O)OC	60.1	oral	HPLC	6	moderate renal impairment	0.2	2.115
182	Beta-methyldigoxin	Tsutsumi, K., Nakashima, H., Tateishi, T., Imagawa, M., & Nakano, S. (1993). Pharmacokinetics of beta-methyldigoxin in subjects with normal and impaired renal function. Journal of clinical pharmacology, 33(2), 154-160. https://doi.org/10.1002/j.1552-4604.1993.tb03937.x	1993	Tsutsumi	10.1002/j.1552-4604.1993.tb03937.x	C[C@@H]1[C@H]([C@H](C[C@@H](O1)O[C@@H]2[C@H](O[C@H](C[C@@H]2O)O[C@@H]3[C@H](O[C@H](C[C@@H]3O)O[C@H]4CC[C@]5([C@@H](C4)CC[C@@H]6[C@@H]5C[C@H]([C@]7([C@@]6(CC[C@@H]7C8=CC(=O)OC8)O)C)O)C)C)C)O)OC	46.7	oral	HPLC	5	mild renal impairment	0.2	2.107
183	Betadex Sulfobutyl Ether Sodium	Hoover, R. K., Alcorn, H., Jr, Lawrence, L., Paulson, S. K., Quintas, M., Luke, D. R., & Cammarata, S. K. (2018). Clinical Pharmacokinetics of Sulfobutylether-?-Cyclodextrin in Patients With Varying Degrees of Renal Impairment. Journal of clinical pharmacology, 58(6), 814-822. https://doi.org/10.1002/jcph.1077	2018	Hoover	10.1002/jcph.1077	C(CCS(=O)(=O)[O-])COC[C@@H]1[C@@H]2[C@@H]([C@H]([C@H](O1)O[C@@H]3[C@H](O[C@@H]([C@@H]([C@H]3O)O)O[C@@H]4[C@H](O[C@@H]([C@@H]([C@H]4O)O)O[C@@H]5[C@H](O[C@@H]([C@@H]([C@H]5O)O)O[C@@H]6[C@H](O[C@@H]([C@@H]([C@H]6O)O)O[C@@H]7[C@H](O[C@@H]([C@@H]([C@H]7O)O)O[C@@H]8[C@H](O[C@H](O2)[C@@H]([C@H]8O)O)CO)COCCCCS(=O)(=O)[O-])COCCCCS(=O)(=O)[O-])COCCCCS(=O)(=O)[O-])COCCCCS(=O)(=O)[O-])COCCCCS(=O)(=O)[O-])O)O…	84	intravenous	LC-MS/MS	8	healthy	2400	5.43
184	Betadex Sulfobutyl Ether Sodium	Hoover, R. K., Alcorn, H., Jr, Lawrence, L., Paulson, S. K., Quintas, M., Luke, D. R., & Cammarata, S. K. (2018). Clinical Pharmacokinetics of Sulfobutylether-?-Cyclodextrin in Patients With Varying Degrees of Renal Impairment. Journal of clinical pharmacology, 58(6), 814-822. https://doi.org/10.1002/jcph.1077	2018	Hoover	10.1002/jcph.1077	C(CCS(=O)(=O)[O-])COC[C@@H]1[C@@H]2[C@@H]([C@H]([C@H](O1)O[C@@H]3[C@H](O[C@@H]([C@@H]([C@H]3O)O)O[C@@H]4[C@H](O[C@@H]([C@@H]([C@H]4O)O)O[C@@H]5[C@H](O[C@@H]([C@@H]([C@H]5O)O)O[C@@H]6[C@H](O[C@@H]([C@@H]([C@H]6O)O)O[C@@H]7[C@H](O[C@@H]([C@@H]([C@H]7O)O)O[C@@H]8[C@H](O[C@H](O2)[C@@H]([C@H]8O)O)CO)COCCCCS(=O)(=O)[O-])COCCCCS(=O)(=O)[O-])COCCCCS(=O)(=O)[O-])COCCCCS(=O)(=O)[O-])COCCCCS(=O)(=O)[O-])O)O…	94	intravenous	LC-MS/MS	8	mild renal impairment	2400	6.54
185	Betadex Sulfobutyl Ether Sodium	Hoover, R. K., Alcorn, H., Jr, Lawrence, L., Paulson, S. K., Quintas, M., Luke, D. R., & Cammarata, S. K. (2018). Clinical Pharmacokinetics of Sulfobutylether-?-Cyclodextrin in Patients With Varying Degrees of Renal Impairment. Journal of clinical pharmacology, 58(6), 814-822. https://doi.org/10.1002/jcph.1077	2018	Hoover	10.1002/jcph.1077	C(CCS(=O)(=O)[O-])COC[C@@H]1[C@@H]2[C@@H]([C@H]([C@H](O1)O[C@@H]3[C@H](O[C@@H]([C@@H]([C@H]3O)O)O[C@@H]4[C@H](O[C@@H]([C@@H]([C@H]4O)O)O[C@@H]5[C@H](O[C@@H]([C@@H]([C@H]5O)O)O[C@@H]6[C@H](O[C@@H]([C@@H]([C@H]6O)O)O[C@@H]7[C@H](O[C@@H]([C@@H]([C@H]7O)O)O[C@@H]8[C@H](O[C@H](O2)[C@@H]([C@H]8O)O)CO)COCCCCS(=O)(=O)[O-])COCCCCS(=O)(=O)[O-])COCCCCS(=O)(=O)[O-])COCCCCS(=O)(=O)[O-])COCCCCS(=O)(=O)[O-])O)O…	98	intravenous	LC-MS/MS	8	moderate renal impairment	2400	2.87
186	Betadex Sulfobutyl Ether Sodium	Hoover, R. K., Alcorn, H., Jr, Lawrence, L., Paulson, S. K., Quintas, M., Luke, D. R., & Cammarata, S. K. (2018). Clinical Pharmacokinetics of Sulfobutylether-?-Cyclodextrin in Patients With Varying Degrees of Renal Impairment. Journal of clinical pharmacology, 58(6), 814-822. https://doi.org/10.1002/jcph.1077	2018	Hoover	10.1002/jcph.1077	C(CCS(=O)(=O)[O-])COC[C@@H]1[C@@H]2[C@@H]([C@H]([C@H](O1)O[C@@H]3[C@H](O[C@@H]([C@@H]([C@H]3O)O)O[C@@H]4[C@H](O[C@@H]([C@@H]([C@H]4O)O)O[C@@H]5[C@H](O[C@@H]([C@@H]([C@H]5O)O)O[C@@H]6[C@H](O[C@@H]([C@@H]([C@H]6O)O)O[C@@H]7[C@H](O[C@@H]([C@@H]([C@H]7O)O)O[C@@H]8[C@H](O[C@H](O2)[C@@H]([C@H]8O)O)CO)COCCCCS(=O)(=O)[O-])COCCCCS(=O)(=O)[O-])COCCCCS(=O)(=O)[O-])COCCCCS(=O)(=O)[O-])COCCCCS(=O)(=O)[O-])O)O…	92	intravenous	LC-MS/MS	8	severe renal impairment	2400	1.13
187	Betaine	Schwahn, B. C., Hafner, D., Hohlfeld, T., Balkenhol, N., Laryea, M. D., & Wendel, U. (2003). Pharmacokinetics of oral betaine in healthy subjects and patients with homocystinuria. British journal of clinical pharmacology, 55(1), 6-13. https://doi.org/10.1046/j.1365-2125.2003.01717.x	2003	Schwahn	10.1046/j.1365-2125.2003.01717.x	C[N+](C)(C)CC(=O)[O-]	70	oral	HPLC	12	healthy	3500	0.308
188	Betamethasone	Petersen MC, Nation RL, McBride WG, Ashley JJ, Moore RG. Pharmacokinetics of betamethasone in healthy adults after intravenous administration. Eur J Clin Pharmacol. 1983;25(5):643-50. doi: 10.1007/BF00542353. PMID: 6662164.	1983	Petersen	10.1007/BF00542353	C[C@H]1C[C@H]2[C@@H]3CCC4=CC(=O)C=C[C@@]4([C@]3([C@H](C[C@@]2([C@]1(C(=O)CO)O)C)O)F)C	64.13	intravenous	HPLC	8	healthy	8	0.57
189	Bezafibrate	Ledermann, H., & Kaufmann, B. (1981). Comparative pharmacokinetics of 400 mg bezafibrate after a single oral administration of a new slow-release preparation and the currently available commercial form. The Journal of international medical research, 9(6), 516-520. https://doi.org/10.1177/030006058100900616	1981	Ledermann	10.1177/030006058100900616	CC(C)(C(=O)O)OC1=CC=C(C=C1)CCNC(=O)C2=CC=C(C=C2)Cl	70	oral	GC-MS	17	healthy	400	4.23
190	Bilastine	Lasseter, K. C., Sologuren, A., La Noce, A., & Dilzer, S. C. (2013). Evaluation of the single-dose pharmacokinetics of bilastine in subjects with various degrees of renal insufficiency. Clinical drug investigation, 33(9), 665-673. https://doi.org/10.1007/s40261-013-0110-0	2013	Lasseter	10.1007/s40261-013-0110-0	CCOCCN1C2=CC=CC=C2N=C1C3CCN(CC3)CCC4=CC=C(C=C4)C(C)(C)C(=O)O	74.2	oral	LC-MS/MS	6	healthy	20	8.72
191	Bilastine	Lasseter, K. C., Sologuren, A., La Noce, A., & Dilzer, S. C. (2013). Evaluation of the single-dose pharmacokinetics of bilastine in subjects with various degrees of renal insufficiency. Clinical drug investigation, 33(9), 665-673. https://doi.org/10.1007/s40261-013-0110-0	2013	Lasseter	10.1007/s40261-013-0110-0	CCOCCN1C2=CC=CC=C2N=C1C3CCN(CC3)CCC4=CC=C(C=C4)C(C)(C)C(=O)O	69.8	oral	LC-MS/MS	6	mild renal impairment	20	6.94
192	Bilastine	Lasseter, K. C., Sologuren, A., La Noce, A., & Dilzer, S. C. (2013). Evaluation of the single-dose pharmacokinetics of bilastine in subjects with various degrees of renal insufficiency. Clinical drug investigation, 33(9), 665-673. https://doi.org/10.1007/s40261-013-0110-0	2013	Lasseter	10.1007/s40261-013-0110-0	CCOCCN1C2=CC=CC=C2N=C1C3CCN(CC3)CCC4=CC=C(C=C4)C(C)(C)C(=O)O	79.3	oral	LC-MS/MS	6	moderate renal impairment	20	5.49
193	Bilastine	Lasseter, K. C., Sologuren, A., La Noce, A., & Dilzer, S. C. (2013). Evaluation of the single-dose pharmacokinetics of bilastine in subjects with various degrees of renal insufficiency. Clinical drug investigation, 33(9), 665-673. https://doi.org/10.1007/s40261-013-0110-0	2013	Lasseter	10.1007/s40261-013-0110-0	CCOCCN1C2=CC=CC=C2N=C1C3CCN(CC3)CCC4=CC=C(C=C4)C(C)(C)C(=O)O	68.6	oral	LC-MS/MS	6	severe renal impairment	20	4.03
194	Bisoprolol	Le Jeunne C, Poirier JM, Cheymol G, Ertzbischoff O, Engel F, Hugues FC. Pharmacokinetics of intravenous bisoprolol in obese and non-obese volunteers. Eur J Clin Pharmacol. 1991;41(2):171-4. doi: 10.1007/BF00265912. PMID: 1683835.	1991	Le	10.1007/BF00265912	CC(C)NCC(COC1=CC=C(C=C1)COCCOC(C)C)O	51	intravenous	HPLC	8	healthy	6.9	7.1
195	Bisoprolol	Le Jeunne C, Poirier JM, Cheymol G, Ertzbischoff O, Engel F, Hugues FC. Pharmacokinetics of intravenous bisoprolol in obese and non-obese volunteers. Eur J Clin Pharmacol. 1991;41(2):171-4. doi: 10.1007/BF00265912. PMID: 1683835.	1991	Le	10.1007/BF00265912	CC(C)NCC(COC1=CC=C(C=C1)COCCOC(C)C)O	91	intravenous	HPLC	8	obese	7.1	8.3
196	Bisoprolol	Le Coz, F., Sauleman, P., Poirier, J. M., Cuche, J. L., Midavaine, M., Rames, A., Lecocq, B., & Jaillon, P. (1991). Oral pharmacokinetics of bisoprolol in resting and exercising healthy volunteers. Journal of cardiovascular pharmacology, 18(1), 28-34. https://doi.org/10.1097/00005344-199107000-00005	1991	Le	10.1097/00005344-199107000-00005	CC(C)NCC(COC1=CC=C(C=C1)COCCOC(C)C)O	71	oral	HPLC	8	healthy	20	10.65
197	Bitopertin	Parrott, N., Hainzl, D., Alberati, D., Hofmann, C., Robson, R., Boutouyrie, B., & Martin-Facklam, M. (2013). Physiologically based pharmacokinetic modelling to predict single- and multiple-dose human pharmacokinetics of bitopertin. Clinical pharmacokinetics, 52(8), 673-683. https://doi.org/10.1007/s40262-013-0061-x	2013	Parrott	10.1007/s40262-013-0061-x	C[C@@H](C(F)(F)F)OC1=C(C=C(C=C1)S(=O)(=O)C)C(=O)N2CCN(CC2)C3=C(C=C(C=N3)C(F)(F)F)F	70	oral	LC-MS/MS	6	healthy	180	0.004
198	BMS-823778	Cheng, Y., Wang, L., Iacono, L., Zhang, D., Chen, W., Gong, J., Humphreys, W. G., & Gan, J. (2018). Clinical significance of CYP2C19 polymorphisms on the metabolism and pharmacokinetics of 11?-hydroxysteroid dehydrogenase type-1 inhibitor BMS-823778. British journal of clinical pharmacology, 84(1), 130-141. https://doi.org/10.1111/bcp.13421	2018	Cheng	10.1111/bcp.13421	CC(C)(C1=CC=CN2C1=NN=C2C3(CC3)C4=CC=C(C=C4)Cl)O.Cl	70	oral	HPLC-MS/MS	14	healthy	10	0.009
199	Bretylium tosylate	Anderson, J. L., Patterson, E., Wagner, J. G., Stewart, J. R., Behm, H. L., & Lucchesi, B. R. (1980). Oral and intravenous bretylium disposition. Clinical pharmacology and therapeutics, 28(4), 468-478. https://doi.org/10.1038/clpt.1980.190	1980	Anderson	10.1038/clpt.1980.190	CC[N+](C)(C)CC1=CC=CC=C1Br.CC1=CC=C(C=C1)S(=O)(=O)[O-]	68.3	intravenous	GC-MS	10	healthy	341.5	18
200	Bretylium tosylate	Anderson, J. L., Patterson, E., Wagner, J. G., Stewart, J. R., Behm, H. L., & Lucchesi, B. R. (1980). Oral and intravenous bretylium disposition. Clinical pharmacology and therapeutics, 28(4), 468-478. https://doi.org/10.1038/clpt.1980.190	1980	Anderson	10.1038/clpt.1980.190	CC[N+](C)(C)CC1=CC=CC=C1Br.CC1=CC=C(C=C1)S(=O)(=O)[O-]	68.3	oral	GC-MS	10	healthy	341.5	76.08
201	Brivaracetam	Sargentini-Maier, M. L., Sokalski, A., Boulanger, P., Jacobs, T., & Stockis, A. (2012). Brivaracetam disposition in renal impairment. Journal of clinical pharmacology, 52(12), 1927-1933. https://doi.org/10.1177/0091270011431457	2012	Sargentini-Maier	10.1177/0091270011431457	CCC[C@@H]1CC(=O)N(C1)[C@@H](CC)C(=O)N	74	oral	HPLC	9	severe renal impairment	200	0.108
202	Brivaracetam	Sargentini-Maier, M. L., Sokalski, A., Boulanger, P., Jacobs, T., & Stockis, A. (2012). Brivaracetam disposition in renal impairment. Journal of clinical pharmacology, 52(12), 1927-1933. https://doi.org/10.1177/0091270011431457	2012	Sargentini-Maier	10.1177/0091270011431457	CCC[C@@H]1CC(=O)N(C1)[C@@H](CC)C(=O)N	74	oral	HPLC	9	healthy	200	0.29
203	Buflomedil	Gundert-Remy U, Weber E, Lam G, Chiou WL, Mann W, Aynilian GH. The clinical pharmacokinetics of buflomedil in normal subjects after intravenous and oral administration. Eur J Clin Pharmacol. 1981;20(6):459-63. doi: 10.1007/BF00542100. PMID: 7286057.	1981	Gundert-Remy	10.1007/BF00542100	COC1=CC(=C(C(=C1)OC)C(=O)CCCN2CCCC2)OC	72.25	intravenous	HPLC	8	healthy	50	4.728
204	Buflomedil	Gundert-Remy U, Weber E, Lam G, Chiou WL, Mann W, Aynilian GH. The clinical pharmacokinetics of buflomedil in normal subjects after intravenous and oral administration. Eur J Clin Pharmacol. 1981;20(6):459-63. doi: 10.1007/BF00542100. PMID: 7286057.	1981	Gundert-Remy	10.1007/BF00542100	COC1=CC(=C(C(=C1)OC)C(=O)CCCN2CCCC2)OC	72.25	intravenous	HPLC	8	healthy	100	5.244
205	Buflomedil	Gundert-Remy U, Weber E, Lam G, Chiou WL, Mann W, Aynilian GH. The clinical pharmacokinetics of buflomedil in normal subjects after intravenous and oral administration. Eur J Clin Pharmacol. 1981;20(6):459-63. doi: 10.1007/BF00542100. PMID: 7286057.	1981	Gundert-Remy	10.1007/BF00542100	COC1=CC(=C(C(=C1)OC)C(=O)CCCN2CCCC2)OC	72.25	intravenous	HPLC	8	healthy	200	7.056
206	Bumetanide	Lau, H. S., Hyneck, M. L., Berardi, R. R., Swartz, R. D., & Smith, D. E. (1986). Kinetics, dynamics, and bioavailability of bumetanide in healthy subjects and patients with chronic renal failure. Clinical pharmacology and therapeutics, 39(6), 635-645. https://doi.org/10.1038/clpt.1986.112	1986	Lau	10.1038/clpt.1986.112	CCCCNC1=C(C(=CC(=C1)C(=O)O)S(=O)(=O)N)OC2=CC=CC=C2	84.8	oral	HPLC	6	renal impairment	5	0.895
207	Bumetanide	Lau, H. S., Hyneck, M. L., Berardi, R. R., Swartz, R. D., & Smith, D. E. (1986). Kinetics, dynamics, and bioavailability of bumetanide in healthy subjects and patients with chronic renal failure. Clinical pharmacology and therapeutics, 39(6), 635-645. https://doi.org/10.1038/clpt.1986.112	1986	Lau	10.1038/clpt.1986.112	CCCCNC1=C(C(=CC(=C1)C(=O)O)S(=O)(=O)N)OC2=CC=CC=C2	84.8	intravenous	HPLC	6	renal impairment	5	0.778
208	Bumetanide	Lau, H. S., Hyneck, M. L., Berardi, R. R., Swartz, R. D., & Smith, D. E. (1986). Kinetics, dynamics, and bioavailability of bumetanide in healthy subjects and patients with chronic renal failure. Clinical pharmacology and therapeutics, 39(6), 635-645. https://doi.org/10.1038/clpt.1986.112	1986	Lau	10.1038/clpt.1986.112	CCCCNC1=C(C(=CC(=C1)C(=O)O)S(=O)(=O)N)OC2=CC=CC=C2	62.6	oral	HPLC	4	healthy	5	6.423
209	Bumetanide	Lau, H. S., Hyneck, M. L., Berardi, R. R., Swartz, R. D., & Smith, D. E. (1986). Kinetics, dynamics, and bioavailability of bumetanide in healthy subjects and patients with chronic renal failure. Clinical pharmacology and therapeutics, 39(6), 635-645. https://doi.org/10.1038/clpt.1986.112	1986	Lau	10.1038/clpt.1986.112	CCCCNC1=C(C(=CC(=C1)C(=O)O)S(=O)(=O)N)OC2=CC=CC=C2	62.6	intravenous	HPLC	4	healthy	5	5.484
210	Bumetanide	Cook, J. A., Smith, D. E., Cornish, L. A., Tankanow, R. M., Nicklas, J. M., & Hyneck, M. L. (1988). Kinetics, dynamics, and bioavailability of bumetanide in healthy subjects and patients with congestive heart failure. Clinical pharmacology and therapeutics, 44(5), 487-500. https://doi.org/10.1038/clpt.1988.186	1988	Cook	10.1038/clpt.1988.186	CCCCNC1=C(C(=CC(=C1)C(=O)O)S(=O)(=O)N)OC2=CC=CC=C2	68.9	oral	HPLC	4	healthy	3	7.565
211	Bumetanide	Cook, J. A., Smith, D. E., Cornish, L. A., Tankanow, R. M., Nicklas, J. M., & Hyneck, M. L. (1988). Kinetics, dynamics, and bioavailability of bumetanide in healthy subjects and patients with congestive heart failure. Clinical pharmacology and therapeutics, 44(5), 487-500. https://doi.org/10.1038/clpt.1988.186	1988	Cook	10.1038/clpt.1988.186	CCCCNC1=C(C(=CC(=C1)C(=O)O)S(=O)(=O)N)OC2=CC=CC=C2	67.4	oral	HPLC	6	cardiovascular diseases	3	4.165
212	Bumetanide	Cook, J. A., Smith, D. E., Cornish, L. A., Tankanow, R. M., Nicklas, J. M., & Hyneck, M. L. (1988). Kinetics, dynamics, and bioavailability of bumetanide in healthy subjects and patients with congestive heart failure. Clinical pharmacology and therapeutics, 44(5), 487-500. https://doi.org/10.1038/clpt.1988.186	1988	Cook	10.1038/clpt.1988.186	CCCCNC1=C(C(=CC(=C1)C(=O)O)S(=O)(=O)N)OC2=CC=CC=C2	68.9	intravenous	HPLC	4	healthy	3	6.366
213	Bumetanide	Cook, J. A., Smith, D. E., Cornish, L. A., Tankanow, R. M., Nicklas, J. M., & Hyneck, M. L. (1988). Kinetics, dynamics, and bioavailability of bumetanide in healthy subjects and patients with congestive heart failure. Clinical pharmacology and therapeutics, 44(5), 487-500. https://doi.org/10.1038/clpt.1988.186	1988	Cook	10.1038/clpt.1988.186	CCCCNC1=C(C(=CC(=C1)C(=O)O)S(=O)(=O)N)OC2=CC=CC=C2	67.4	intravenous	HPLC	6	cardiovascular diseases	3	4.974
214	Bumetanide	Oberbauer, R., Krivanek, P., & Turnheim, K. (1995). Pharmacokinetics and pharmacodynamics of the diuretic bumetanide in the elderly. Clinical pharmacology and therapeutics, 57(1), 42-51. https://doi.org/10.1016/0009-9236(95)90264-3	1995	Oberbauer	10.1016/0009-9236(95)90264-3	CCCCNC1=C(C(=CC(=C1)C(=O)O)S(=O)(=O)N)OC2=CC=CC=C2	65.6	oral	HPLC	10	healthy	0.5	6.691
215	Buprenophine	Fihlman M, Hemmilä T, Hagelberg NM, Backman JT, Laitila J, Laine K, Neuvonen PJ, Olkkola KT, Saari TI. Voriconazole greatly increases the exposure to oral buprenorphine. Eur J Clin Pharmacol. 2018 Dec;74(12):1615-1622. doi: 10.1007/s00228-018-2548-8. Epub 2018 Aug 30. PMID: 30167757.	2018	Fihlman	10.1007/s00228-018-2548-8	C[C@]([C@H]1C[C@@]23CC[C@@]1([C@H]4[C@@]25CCN([C@@H]3CC6=C5C(=C(C=C6)O)O4)CC7CC7)OC)(C(C)(C)C)O	70	oral	LC-MS/MS	12	healthy	3.6	0.31
216	Bupropion	Kim, H., Bae, S. K., Park, S. J., Shim, E. J., Kim, H. S., Shon, J. H., Liu, K. H., & Shin, J. G. (2010). Effects of woohwangcheongsimwon suspension on the pharmacokinetics of bupropion and its active metabolite, 4-hydroxybupropion, in healthy subjects. British journal of clinical pharmacology, 70(1), 126-131. https://doi.org/10.1111/j.1365-2125.2010.03661.x	2010	Kim	10.1111/j.1365-2125.2010.03661.x	CC(C(=O)C1=CC(=CC=C1)Cl)NC(C)(C)C	70	oral	LC-MS/MS	14	healthy	150	0.374
217	Caffeine	Carbó, M., Segura, J., De la Torre, R., Badenas, J. M., & Camí, J. (1989). Effect of quinolones on caffeine disposition. Clinical pharmacology and therapeutics, 45(3), 234-240. https://doi.org/10.1038/clpt.1989.23	1989	Carbó	10.1038/clpt.1989.23	CN1C=NC2=C1C(=O)N(C(=O)N2C)C	64.3	oral	HPLC	5	healthy	350	0.111
218	Calcium fosfomycin	Borsa, F., Leroy, A., Fillastre, J. P., Godin, M., & Moulin, B. (1988). Comparative pharmacokinetics of tromethamine fosfomycin and calcium fosfomycin in young and elderly adults. Antimicrobial agents and chemotherapy, 32(6), 938-941. https://doi.org/10.1128/AAC.32.6.938	1988	Borsa	10.1128/AAC.32.6.938	C[C@H]1[C@H](O1)P(=O)([O-])[O-].[Ca+2]	77	oral	bioassay	5	healthy	3000	5.489
219	Canagliflozin	Devineni D, Vaccaro N, Polidori D, Stieltjes H, Wajs E. Single- and multiple-dose pharmacokinetics and pharmacodynamics of canagliflozin, a selective inhibitor of sodium glucose co-transporter 2, in healthy participants. Int J Clin Pharmacol Ther. 2015 Feb;53(2):129-38. doi: 10.5414/CP202218. PMID: 25500487.	2015	Devineni	10.5414/CP202218	CC1=C(C=C(C=C1)[C@H]2[C@@H]([C@H]([C@@H]([C@H](O2)CO)O)O)O)CC3=CC=C(S3)C4=CC=C(C=C4)F	70	oral	LC-MS/MS	9	healthy	50	0.076
220	Canagliflozin	Devineni D, Vaccaro N, Polidori D, Stieltjes H, Wajs E. Single- and multiple-dose pharmacokinetics and pharmacodynamics of canagliflozin, a selective inhibitor of sodium glucose co-transporter 2, in healthy participants. Int J Clin Pharmacol Ther. 2015 Feb;53(2):129-38. doi: 10.5414/CP202218. PMID: 25500487.	2015	Devineni	10.5414/CP202218	CC1=C(C=C(C=C1)[C@H]2[C@@H]([C@H]([C@@H]([C@H](O2)CO)O)O)O)CC3=CC=C(S3)C4=CC=C(C=C4)F	70	oral	LC-MS/MS	9	healthy	100	0.056
221	Canagliflozin	Devineni D, Vaccaro N, Polidori D, Stieltjes H, Wajs E. Single- and multiple-dose pharmacokinetics and pharmacodynamics of canagliflozin, a selective inhibitor of sodium glucose co-transporter 2, in healthy participants. Int J Clin Pharmacol Ther. 2015 Feb;53(2):129-38. doi: 10.5414/CP202218. PMID: 25500487.	2015	Devineni	10.5414/CP202218	CC1=C(C=C(C=C1)[C@H]2[C@@H]([C@H]([C@@H]([C@H](O2)CO)O)O)O)CC3=CC=C(S3)C4=CC=C(C=C4)F	70	oral	LC-MS/MS	9	healthy	300	0.062
222	Canagliflozin	Devineni D, Vaccaro N, Polidori D, Stieltjes H, Wajs E. Single- and multiple-dose pharmacokinetics and pharmacodynamics of canagliflozin, a selective inhibitor of sodium glucose co-transporter 2, in healthy participants. Int J Clin Pharmacol Ther. 2015 Feb;53(2):129-38. doi: 10.5414/CP202218. PMID: 25500487.	2015	Devineni	10.5414/CP202218	CC1=C(C=C(C=C1)[C@H]2[C@@H]([C@H]([C@@H]([C@H](O2)CO)O)O)O)CC3=CC=C(S3)C4=CC=C(C=C4)F	63	oral	LC-MS/MS	14	healthy	100	0.051
223	Canagliflozin	Devineni D, Vaccaro N, Polidori D, Stieltjes H, Wajs E. Single- and multiple-dose pharmacokinetics and pharmacodynamics of canagliflozin, a selective inhibitor of sodium glucose co-transporter 2, in healthy participants. Int J Clin Pharmacol Ther. 2015 Feb;53(2):129-38. doi: 10.5414/CP202218. PMID: 25500487.	2015	Devineni	10.5414/CP202218	CC1=C(C=C(C=C1)[C@H]2[C@@H]([C@H]([C@@H]([C@H](O2)CO)O)O)O)CC3=CC=C(S3)C4=CC=C(C=C4)F	63	oral	LC-MS/MS	14	healthy	300	0.047
224	Canagliflozin	Devineni D, Vaccaro N, Polidori D, Stieltjes H, Wajs E. Single- and multiple-dose pharmacokinetics and pharmacodynamics of canagliflozin, a selective inhibitor of sodium glucose co-transporter 2, in healthy participants. Int J Clin Pharmacol Ther. 2015 Feb;53(2):129-38. doi: 10.5414/CP202218. PMID: 25500487.	2015	Devineni	10.5414/CP202218	CC1=C(C=C(C=C1)[C@H]2[C@@H]([C@H]([C@@H]([C@H](O2)CO)O)O)O)CC3=CC=C(S3)C4=CC=C(C=C4)F	70	oral	LC-MS/MS	14	healthy	300	0.085
225	Canagliflozin	Inagaki, N., Kondo, K., Yoshinari, T., Ishii, M., Sakai, M., Kuki, H., & Furihata, K. (2014). Pharmacokinetic and pharmacodynamic profiles of canagliflozin in Japanese patients with type 2 diabetes mellitus and moderate renal impairment. Clinical drug investigation, 34(10), 731-742. https://doi.org/10.1007/s40261-014-0226-x	2014	Inagaki	10.1007/s40261-014-0226-x	CC1=C(C=C(C=C1)[C@H]2[C@@H]([C@H]([C@@H]([C@H](O2)CO)O)O)O)CC3=CC=C(S3)C4=CC=C(C=C4)F	75.33	oral	LC-MS/MS	12	healthy	100	0.085
226	Canagliflozin	Inagaki, N., Kondo, K., Yoshinari, T., Ishii, M., Sakai, M., Kuki, H., & Furihata, K. (2014). Pharmacokinetic and pharmacodynamic profiles of canagliflozin in Japanese patients with type 2 diabetes mellitus and moderate renal impairment. Clinical drug investigation, 34(10), 731-742. https://doi.org/10.1007/s40261-014-0226-x	2014	Inagaki	10.1007/s40261-014-0226-x	CC1=C(C=C(C=C1)[C@H]2[C@@H]([C@H]([C@@H]([C@H](O2)CO)O)O)O)CC3=CC=C(S3)C4=CC=C(C=C4)F	74.85	oral	LC-MS/MS	12	moderate renal impairment	100	0.064
227	Canagliflozin	Inagaki, N., Kondo, K., Yoshinari, T., Ishii, M., Sakai, M., Kuki, H., & Furihata, K. (2014). Pharmacokinetic and pharmacodynamic profiles of canagliflozin in Japanese patients with type 2 diabetes mellitus and moderate renal impairment. Clinical drug investigation, 34(10), 731-742. https://doi.org/10.1007/s40261-014-0226-x	2014	Inagaki	10.1007/s40261-014-0226-x	CC1=C(C=C(C=C1)[C@H]2[C@@H]([C@H]([C@@H]([C@H](O2)CO)O)O)O)CC3=CC=C(S3)C4=CC=C(C=C4)F	75.33	oral	LC-MS/MS	12	healthy	200	0.08
228	Canagliflozin	Inagaki, N., Kondo, K., Yoshinari, T., Ishii, M., Sakai, M., Kuki, H., & Furihata, K. (2014). Pharmacokinetic and pharmacodynamic profiles of canagliflozin in Japanese patients with type 2 diabetes mellitus and moderate renal impairment. Clinical drug investigation, 34(10), 731-742. https://doi.org/10.1007/s40261-014-0226-x	2014	Inagaki	10.1007/s40261-014-0226-x	CC1=C(C=C(C=C1)[C@H]2[C@@H]([C@H]([C@@H]([C@H](O2)CO)O)O)O)CC3=CC=C(S3)C4=CC=C(C=C4)F	74.85	oral	LC-MS/MS	12	moderate renal impairment	200	0.058
229	Capivasertib	Miller, C., Wild, M., Zhang, Z., Sommavilla, R., Shanahan, D., Bailey, C., Gränfors, M., Bragg, R. A., Dong, J., Sidhu, S., & Cullberg, M. (2024). A Phase I Study To Determine the Absolute Bioavailability and Absorption, Distribution, Metabolism, and Excretion of Capivasertib in Healthy Male Participants. Drug metabolism and disposition: the biological fate of chemicals, 52(9), 939-948. https://d…	2024	Miller	10.1124/dmd.124.001636	C1CN(CCC1(C(=O)N[C@@H](CCO)C2=CC=C(C=C2)Cl)N)C3=NC=NC4=C3C=CN4	75	oral	LC-MS/MS	5	healthy	400	8.3
230	Captopril	Creasey WA, Morrison RA, Singhvi SM, Willard DA. Pharmacokinetics of intravenous captopril in healthy men. Eur J Clin Pharmacol. 1988;35(4):367-70. doi: 10.1007/BF00561366. PMID: 3058486.	1988	Creasey	10.1007/BF00561366	C[C@H](CS)C(=O)N1CCC[C@H]1C(=O)O	70	intravenous	TLC	7	healthy	2.78	18.96
231	Captopril	Creasey WA, Morrison RA, Singhvi SM, Willard DA. Pharmacokinetics of intravenous captopril in healthy men. Eur J Clin Pharmacol. 1988;35(4):367-70. doi: 10.1007/BF00561366. PMID: 3058486.	1988	Creasey	10.1007/BF00561366	C[C@H](CS)C(=O)N1CCC[C@H]1C(=O)O	70	intravenous	TLC	7	healthy	5.67	18.78
232	Captopril	Creasey WA, Morrison RA, Singhvi SM, Willard DA. Pharmacokinetics of intravenous captopril in healthy men. Eur J Clin Pharmacol. 1988;35(4):367-70. doi: 10.1007/BF00561366. PMID: 3058486.	1988	Creasey	10.1007/BF00561366	C[C@H](CS)C(=O)N1CCC[C@H]1C(=O)O	70	intravenous	TLC	7	healthy	11.4	22.26
233	Carbazepine	Sachdeo RC, Sachdeo SK, Walker SA, Kramer LD, Nayak RK, Doose DR. Steady-state pharmacokinetics of topiramate and carbamazepine in patients with epilepsy during monotherapy and concomitant therapy. Epilepsia. 1996 Aug;37(8):774-80. doi: 10.1111/j.1528-1157.1996.tb00651.x. PMID: 8764818.	1996	Sachdeo	10.1111/j.1528-1157.1996.tb00651.x	C1=CC=C2C(=C1)C=CC3=CC=CC=C3N2C(=O)N	86.8	oral	HPLC	12	partial epilepsy	1650	0.624
234	Carbenicillin	Pancoast, S. J., & Neu, H. C. (1978). Kinetics of mezlocillin and carbenicillin. Clinical pharmacology and therapeutics, 24(1), 108-116. https://doi.org/10.1002/cpt1978241108	1978	Pancoast	10.1002/cpt1978241108	CC1([C@@H](N2[C@H](S1)[C@@H](C2=O)NC(=O)C(C3=CC=CC=C3)C(=O)O)C(=O)O)C	69.6	intravenous	agar well diffusion method	8	healthy	4000	6.99
235	Carboplatin	Olver, I. N., Webster, L. K., Millward, M. J., Stokes, K. H., & Bishop, J. F. (1995). A phase I and pharmacokinetics study of prolonged ambulatory-infusion carboplatin. Cancer chemotherapy and pharmacology, 37(1-2), 79-85. https://doi.org/10.1007/BF00685632	1995	Olver	10.1007/BF00685632	C1CC(C1)(C(=O)[O-])C(=O)[O-].N.N.[Pt+2]	70	intravenous	spectrofluorometric	2	cancer	25.454	5.01
236	Carboplatin	Olver, I. N., Webster, L. K., Millward, M. J., Stokes, K. H., & Bishop, J. F. (1995). A phase I and pharmacokinetics study of prolonged ambulatory-infusion carboplatin. Cancer chemotherapy and pharmacology, 37(1-2), 79-85. https://doi.org/10.1007/BF00685632	1995	Olver	10.1007/BF00685632	C1CC(C1)(C(=O)[O-])C(=O)[O-].N.N.[Pt+2]	70	intravenous	spectrofluorometric	3	cancer	50.907	13.14
237	Carboplatin	Olver, I. N., Webster, L. K., Millward, M. J., Stokes, K. H., & Bishop, J. F. (1995). A phase I and pharmacokinetics study of prolonged ambulatory-infusion carboplatin. Cancer chemotherapy and pharmacology, 37(1-2), 79-85. https://doi.org/10.1007/BF00685632	1995	Olver	10.1007/BF00685632	C1CC(C1)(C(=O)[O-])C(=O)[O-].N.N.[Pt+2]	70	intravenous	spectrofluorometric	5	cancer	63.634	8.1
238	Carboplatin	Olver, I. N., Webster, L. K., Millward, M. J., Stokes, K. H., & Bishop, J. F. (1995). A phase I and pharmacokinetics study of prolonged ambulatory-infusion carboplatin. Cancer chemotherapy and pharmacology, 37(1-2), 79-85. https://doi.org/10.1007/BF00685632	1995	Olver	10.1007/BF00685632	C1CC(C1)(C(=O)[O-])C(=O)[O-].N.N.[Pt+2]	70	intravenous	spectrofluorometric	3	cancer	76.361	12.42
239	Carisbamate	Levy, R., Ragueneau-Majlessi, I., Solanki, B., Zannikos, P., Yao, C., & Novak, G. (2008). Pharmacokinetics, safety, and tolerability of the new antiepileptic carisbamate in the elderly. Epilepsy research, 79(1), 22-30. https://doi.org/10.1016/j.eplepsyres.2007.12.013	2008	Levy	10.1016/j.eplepsyres.2007.12.013	C1=CC=C(C(=C1)[C@@H](COC(=O)N)O)Cl	76	oral	LC-MS/MS	6	healthy	200	0.095
240	Carnitine	Brass, E. P., Hoppel, C. L., & Hiatt, W. R. (1994). Effect of intravenous L-carnitine on carnitine homeostasis and fuel metabolism during exercise in humans. Clinical pharmacology and therapeutics, 55(6), 681-692. https://doi.org/10.1038/clpt.1994.85	1994	Brass	10.1038/clpt.1994.85	C[N+](C)(C)CC(CC(=O)[O-])O	75.4	intravenous	radioimmunoassay	11	healthy	2248.59	6.062
241	Carnitine	Brass, E. P., Hoppel, C. L., & Hiatt, W. R. (1994). Effect of intravenous L-carnitine on carnitine homeostasis and fuel metabolism during exercise in humans. Clinical pharmacology and therapeutics, 55(6), 681-692. https://doi.org/10.1038/clpt.1994.85	1994	Brass	10.1038/clpt.1994.85	C[N+](C)(C)CC(CC(=O)[O-])O	71.4	intravenous	radioimmunoassay	3	healthy	1064.65	4.541
242	Carteolol hydrochloride	Hasenfuss, G., Schäfer-Korting, M., Knauf, H., Mutschler, E., & Just, H. (1985). Pharmacokinetics of carteolol in relation to renal function. European journal of clinical pharmacology, 29(4), 461-465. https://doi.org/10.1007/BF00613462	1985	Hasenfuss	10.1007/BF00613462	CC(C)(C)NCC(COC1=CC=CC2=C1CCC(=O)N2)O.Cl	71.33	oral	chromatography	6	healthy	30	15.3
243	Carumonam	Weidekamm, E., Stoeckel, K., Egger, H. J., & Ziegler, W. H. (1984). Single-dose pharmacokinetics of Ro 17-2301 (AMA-1080), a monocyclic beta-lactam, in humans. Antimicrobial agents and chemotherapy, 26(6), 898-902. https://doi.org/10.1128/AAC.26.6.898	1984	Weidekamm	10.1128/AAC.26.6.898	C1=C(N=C(S1)N)/C(=N/OCC(=O)O)/C(=O)N[C@H]2[C@H](N(C2=O)S(=O)(=O)O)COC(=O)N	70	intravenous	HPLC	6	healthy	500	7.125
244	Carumonam	Weidekamm, E., Stoeckel, K., Egger, H. J., & Ziegler, W. H. (1984). Single-dose pharmacokinetics of Ro 17-2301 (AMA-1080), a monocyclic beta-lactam, in humans. Antimicrobial agents and chemotherapy, 26(6), 898-902. https://doi.org/10.1128/AAC.26.6.898	1984	Weidekamm	10.1128/AAC.26.6.898	C1=C(N=C(S1)N)/C(=N/OCC(=O)O)/C(=O)N[C@H]2[C@H](N(C2=O)S(=O)(=O)O)COC(=O)N	70	intravenous	HPLC	6	healthy	1000	7.215
245	Carumonam	Weidekamm, E., Stoeckel, K., Egger, H. J., & Ziegler, W. H. (1984). Single-dose pharmacokinetics of Ro 17-2301 (AMA-1080), a monocyclic beta-lactam, in humans. Antimicrobial agents and chemotherapy, 26(6), 898-902. https://doi.org/10.1128/AAC.26.6.898	1984	Weidekamm	10.1128/AAC.26.6.898	C1=C(N=C(S1)N)/C(=N/OCC(=O)O)/C(=O)N[C@H]2[C@H](N(C2=O)S(=O)(=O)O)COC(=O)N	70	intravenous	HPLC	6	healthy	2000	7.245
246	Carvedilol	Krämer BK, Ress KM, Erley CM, Risler T. Pharmacokinetic and blood pressure effects of carvedilol in patients with chronic renal failure. Eur J Clin Pharmacol. 1992;43(1):85-8. doi: 10.1007/BF02280760. PMID: 1505616.	1992	Krämer	10.1007/BF02280760	COC1=CC=CC=C1OCCNCC(COC2=CC=CC3=C2C4=CC=CC=C4N3)O	67	oral	HPLC	3	healthy	50	0.294
247	Carvedilol	Krämer BK, Ress KM, Erley CM, Risler T. Pharmacokinetic and blood pressure effects of carvedilol in patients with chronic renal failure. Eur J Clin Pharmacol. 1992;43(1):85-8. doi: 10.1007/BF02280760. PMID: 1505616.	1992	Krämer	10.1007/BF02280760	COC1=CC=CC=C1OCCNCC(COC2=CC=CC3=C2C4=CC=CC=C4N3)O	71	oral	HPLC	9	moderate renal impairment	50	0.114
248	Carvedilol	Krämer BK, Ress KM, Erley CM, Risler T. Pharmacokinetic and blood pressure effects of carvedilol in patients with chronic renal failure. Eur J Clin Pharmacol. 1992;43(1):85-8. doi: 10.1007/BF02280760. PMID: 1505616.	1992	Krämer	10.1007/BF02280760	COC1=CC=CC=C1OCCNCC(COC2=CC=CC3=C2C4=CC=CC=C4N3)O	69	oral	HPLC	12	severe renal impairment	50	0.048
249	Caspofungin	Stone JA, Holland SD, Wickersham PJ, Sterrett A, Schwartz M, Bonfiglio C, Hesney M, Winchell GA, Deutsch PJ, Greenberg H, Hunt TL, Waldman SA. Single- and multiple-dose pharmacokinetics of caspofungin in healthy men. Antimicrob Agents Chemother. 2002 Mar;46(3):739-45. doi: 10.1128/AAC.46.3.739-745.2002. PMID: 11850256; PMCID: PMC127465.	2002	Stone	10.1128/AAC.46.3.739-745.2002	CC[C@H](C)C[C@H](C)CCCCCCCCC(=O)N[C@H]1C[C@H]([C@H](NC(=O)[C@@H]2[C@H](CCN2C(=O)[C@@H](NC(=O)[C@@H](NC(=O)[C@@H]3C[C@H](CN3C(=O)[C@@H](NC1=O)[C@@H](C)O)O)[C@@H]([C@H](C4=CC=C(C=C4)O)O)O)[C@@H](CCN)O)O)NCCN)O	75	intravenous	HPLC	20	healthy	70	0.009
250	Cefaclor	Barbhaiya RH, Shukla UA, Gleason CR, Shyu WC, Wilber RB, Martin RR, Pittman KA. Phase I study of multiple-dose cefprozil and comparison with cefaclor. Antimicrob Agents Chemother. 1990 Jun;34(6):1198-203. doi: 10.1128/AAC.34.6.1198. PMID: 2393281; PMCID: PMC171784.	1990	Barbhaiya	10.1128/AAC.34.6.1198	C1C(=C(N2[C@H](S1)[C@@H](C2=O)NC(=O)[C@@H](C3=CC=CC=C3)N)C(=O)O)Cl	71.5	oral	HPLC	12	healthy	500	24.36
251	Cefadroxil	La Rosa, F., Ripa, S., Prenna, M., Ghezzi, A., & Pfeffer, M. (1982). Pharmacokinetics of cefadroxil after oral administration in humans. Antimicrobial agents and chemotherapy, 21(2), 320-322. https://doi.org/10.1128/AAC.21.2.320	1982	La	10.1128/AAC.21.2.320	CC1=C(N2[C@@H]([C@@H](C2=O)NC(=O)[C@@H](C3=CC=C(C=C3)O)N)SC1)C(=O)O	70	oral	agar well diffusion method	10	healthy	250	8.6
252	Cefadroxil	La Rosa, F., Ripa, S., Prenna, M., Ghezzi, A., & Pfeffer, M. (1982). Pharmacokinetics of cefadroxil after oral administration in humans. Antimicrobial agents and chemotherapy, 21(2), 320-322. https://doi.org/10.1128/AAC.21.2.320	1982	La	10.1128/AAC.21.2.320	CC1=C(N2[C@@H]([C@@H](C2=O)NC(=O)[C@@H](C3=CC=C(C=C3)O)N)SC1)C(=O)O	70	oral	agar well diffusion method	10	healthy	500	7.9
253	Cefadroxil	La Rosa, F., Ripa, S., Prenna, M., Ghezzi, A., & Pfeffer, M. (1982). Pharmacokinetics of cefadroxil after oral administration in humans. Antimicrobial agents and chemotherapy, 21(2), 320-322. https://doi.org/10.1128/AAC.21.2.320	1982	La	10.1128/AAC.21.2.320	CC1=C(N2[C@@H]([C@@H](C2=O)NC(=O)[C@@H](C3=CC=C(C=C3)O)N)SC1)C(=O)O	70	oral	agar well diffusion method	10	healthy	1000	5.6
254	Cefadroxil	Barbhaiya R. H. (1996). A pharmacokinetic comparison of cefadroxil and cephalexin after administration of 250, 500 and 1000 mg solution doses. Biopharmaceutics & drug disposition, 17(4), 319-330. https://doi.org/10.1002/(SICI)1099-081X(199605)17:4<319::AID-BDD957>3.0.CO;2-W	1996	Barbhaiya	10.1002/(SICI)1099-081X(199605)17:4<319::AID-BDD957>3.0.CO	CC1=C(N2[C@@H]([C@@H](C2=O)NC(=O)[C@@H](C3=CC=C(C=C3)O)N)SC1)C(=O)O	69.9	oral	HPLC	12	healthy	250	8.76
255	Cefadroxil	Barbhaiya R. H. (1996). A pharmacokinetic comparison of cefadroxil and cephalexin after administration of 250, 500 and 1000 mg solution doses. Biopharmaceutics & drug disposition, 17(4), 319-330. https://doi.org/10.1002/(SICI)1099-081X(199605)17:4<319::AID-BDD957>3.0.CO;2-W	1996	Barbhaiya	10.1002/(SICI)1099-081X(199605)17:4<319::AID-BDD957>3.0.CO	CC1=C(N2[C@@H]([C@@H](C2=O)NC(=O)[C@@H](C3=CC=C(C=C3)O)N)SC1)C(=O)O	69.9	oral	HPLC	12	healthy	500	10.2
256	Cefadroxil	Barbhaiya R. H. (1996). A pharmacokinetic comparison of cefadroxil and cephalexin after administration of 250, 500 and 1000 mg solution doses. Biopharmaceutics & drug disposition, 17(4), 319-330. https://doi.org/10.1002/(SICI)1099-081X(199605)17:4<319::AID-BDD957>3.0.CO;2-W	1996	Barbhaiya	10.1002/(SICI)1099-081X(199605)17:4<319::AID-BDD957>3.0.CO	CC1=C(N2[C@@H]([C@@H](C2=O)NC(=O)[C@@H](C3=CC=C(C=C3)O)N)SC1)C(=O)O	69.9	oral	HPLC	12	healthy	1000	8.4
257	Cefamandole	Fong IW, Ralph ED, Engelking ER, Kirby WM. Clinical pharmacology of cefamandole as compared with cephalothin. Antimicrob Agents Chemother. 1976 Jan;9(1):65-9. doi: 10.1128/AAC.9.1.65. PMID: 1259393; PMCID: PMC429475.	1976	Fong	10.1128/AAC.9.1.65	CN1C(=NN=N1)SCC2=C(N3[C@@H]([C@@H](C3=O)NC(=O)[C@@H](C4=CC=CC=C4)O)SC2)C(=O)O	74.13	intravenous	agar well diffusion method	6	healthy	1000	16.677
258	Cefamandole	Fong, I. W., Ralph, E. D., Engelking, E. R., & Kirby, W. M. (1976). Clinical pharmacology of cefamandole as compared with cephalothin. Antimicrobial agents and chemotherapy, 9(1), 65-69. https://doi.org/10.1128/AAC.9.1.65	1976	Fong	10.1128/AAC.9.1.65	CN1C(=NN=N1)SCC2=C(N3[C@@H]([C@@H](C3=O)NC(=O)[C@@H](C4=CC=CC=C4)O)SC2)C(=O)O	74.13	intravenous	agar well diffusion method	6	healthy	1000	16.677
259	Cefamandole	Kemmerich, B., Lode, H., Belmega, G., Jendroschek, T., Borner, K., & Koeppe, P. (1983). Comparative pharmacokinetics of cefoperazone, cefotaxime, and moxalactam. Antimicrobial agents and chemotherapy, 23(3), 429-434. https://doi.org/10.1128/AAC.23.3.429	1983	Kemmerich	10.1128/AAC.19.2.298	CN1C(=NN=N1)SCC2=C(N3[C@@H]([C@@H](C3=O)NC(=O)[C@@H](C4=CC=CC=C4)O)SC2)C(=O)O	72.5	intravenous	agar well diffusion method	7	healthy	2000	12.78
260	Cefatrizine	Pfeffer M, Gaver RC, Ximenez J. Human intravenous pharmacokinetics and absolute oral bioavailability of cefatrizine. Antimicrob Agents Chemother. 1983 Dec;24(6):915-20. doi: 10.1128/AAC.24.6.915. PMID: 6660858; PMCID: PMC185407.	1983	Pfeffer	10.1128/AAC.24.6.915	C1C(=C(N2[C@H](S1)[C@@H](C2=O)NC(=O)[C@@H](C3=CC=C(C=C3)O)N)C(=O)O)CSC4=NNN=C4Â Â	69	intravenous	bioassay	6	healthy	260	11.644
261	Cefatrizine	Pfeffer M, Gaver RC, Ximenez J. Human intravenous pharmacokinetics and absolute oral bioavailability of cefatrizine. Antimicrob Agents Chemother. 1983 Dec;24(6):915-20. doi: 10.1128/AAC.24.6.915. PMID: 6660858; PMCID: PMC185407.	1983	Pfeffer	10.1128/AAC.24.6.915	C1C(=C(N2[C@H](S1)[C@@H](C2=O)NC(=O)[C@@H](C3=CC=C(C=C3)O)N)C(=O)O)CSC4=NNN=C4Â Â	67	intravenous	bioassay	6	healthy	527.5	10.734
262	Cefatrizine	Pfeffer M, Gaver RC, Ximenez J. Human intravenous pharmacokinetics and absolute oral bioavailability of cefatrizine. Antimicrob Agents Chemother. 1983 Dec;24(6):915-20. doi: 10.1128/AAC.24.6.915. PMID: 6660858; PMCID: PMC185407.	1983	Pfeffer	10.1128/AAC.24.6.915	C1C(=C(N2[C@H](S1)[C@@H](C2=O)NC(=O)[C@@H](C3=CC=C(C=C3)O)N)C(=O)O)CSC4=NNN=C4Â Â	67	intravenous	bioassay	6	healthy	1037.5	10.487
263	Cefatrizine	Pfeffer M, Gaver RC, Ximenez J. Human intravenous pharmacokinetics and absolute oral bioavailability of cefatrizine. Antimicrob Agents Chemother. 1983 Dec;24(6):915-20. doi: 10.1128/AAC.24.6.915. PMID: 6660858; PMCID: PMC185407.	1983	Pfeffer	10.1128/AAC.24.6.915	C1C(=C(N2[C@H](S1)[C@@H](C2=O)NC(=O)[C@@H](C3=CC=C(C=C3)O)N)C(=O)O)CSC4=NNN=C4Â Â	67	oral	bioassay	6	healthy	505	10.426
264	Cefatrizine	Pfeffer M, Gaver RC, Ximenez J. Human intravenous pharmacokinetics and absolute oral bioavailability of cefatrizine. Antimicrob Agents Chemother. 1983 Dec;24(6):915-20. doi: 10.1128/AAC.24.6.915. PMID: 6660858; PMCID: PMC185407.	1983	Pfeffer	10.1128/AAC.24.6.915	C1C(=C(N2[C@H](S1)[C@@H](C2=O)NC(=O)[C@@H](C3=CC=C(C=C3)O)N)C(=O)O)CSC4=NNN=C4Â Â	67	oral	bioassay	6	healthy	1010	11.721
265	Cefazolin	Kirby WM, Regamey C. Pharmacokinetics of cefazolin compared with four other cephalosporins. J Infect Dis. 1973 Oct;128:Suppl:S341-6. doi: 10.1093/infdis/128.supplement_2.s341. PMID: 4744015.	1973	Kirby	10.1093/infdis/128.supplement_2.s341	CC1=NN=C(S1)SCC2=C(N3[C@@H]([C@@H](C3=O)NC(=O)CN4C=NN=N4)SC2)C(=O)O	70	intravenous	agar well diffusion method	4	healthy	1000	6.643
266	Cefazolin	Kirby, W. M., & Regamey, C. (1973). Pharmacokinetics of cefazolin compared with four other cephalosporins. The Journal of infectious diseases, 128, S341-S346. https://doi.org/10.1093/infdis/128.supplement_2.s341	1973	Kirby	10.1093/infdis/128.supplement_2.s341	CC1=NN=C(S1)SCC2=C(N3[C@@H]([C@@H](C3=O)NC(=O)CN4C=NN=N4)SC2)C(=O)O	70	intramuscular	agar well diffusion method	6	healthy	500	4.036
267	Cefazolin	Elwell, R. J., Manley, H. J., Frye, R. F., & Bailie, G. R. (2005). Pharmacokinetics of intraperitoneal cefazolin and ceftazidime coadministered to CAPD patients. The International journal of artificial organs, 28(8), 808-816. https://doi.org/10.1177/039139880502800807	2005	Elwell	10.1177/039139880502800807	CC1=NN=C(S1)SCC2=C(N3[C@@H]([C@@H](C3=O)NC(=O)CN4C=NN=N4)SC2)C(=O)O	82	intraperitoneal	HPLC	5	end-stage renal disease	1230	0.138
268	Cefcanel daloxate hydrochloride	Edwall, B., Slettevold, L., Thurmann-Nielsen, E., Walstad, R., Torrång, A., & Dahl, K. (1994). Pharmacokinetics of oral cefcanel daloxate hydrochloride in healthy volunteers and patients with various degrees of impaired renal function. The Journal of antimicrobial chemotherapy, 33(2), 281-288. https://doi.org/10.1093/jac/33.2.281	1994	Edwall	10.1093/jac/33.2.281	CC1=C(OC(=O)O1)COC(=O)C2=C(CS[C@H]3N2C(=O)[C@H]3NC(=O)[C@@H](C4=CC=CC=C4)OC(=O)[C@H](C)N)CSC5=NN=C(S5)C.Cl	64.4	oral	HPLC	5	healthy	300	8.756
269	Cefcanel daloxate hydrochloride	Edwall, B., Slettevold, L., Thurmann-Nielsen, E., Walstad, R., Torrång, A., & Dahl, K. (1994). Pharmacokinetics of oral cefcanel daloxate hydrochloride in healthy volunteers and patients with various degrees of impaired renal function. The Journal of antimicrobial chemotherapy, 33(2), 281-288. https://doi.org/10.1093/jac/33.2.281	1994	Edwall	10.1093/jac/33.2.281	CC1=C(OC(=O)O1)COC(=O)C2=C(CS[C@H]3N2C(=O)[C@H]3NC(=O)[C@@H](C4=CC=CC=C4)OC(=O)[C@H](C)N)CSC5=NN=C(S5)C.Cl	73.13	oral	HPLC	15	renal impairment	300	4.202
270	Cefdinir	Richer M, Allard S, Manseau L, Vallée F, Pak R, LeBel M. Suction-induced blister fluid penetration of cefdinir in healthy volunteers following ascending oral doses. Antimicrob Agents Chemother. 1995 May;39(5):1082-6. doi: 10.1128/AAC.39.5.1082. PMID: 7625793; PMCID: PMC162687.	1995	Richer	10.1128/AAC.39.5.1082	C=CC1=C(N2[C@@H]([C@@H](C2=O)NC(=O)/C(=N\O)/C3=CSC(=N3)N)SC1)C(=O)O	69.8	oral	HPLC	16	healthy	200	11.643
271	Cefdinir	Richer M, Allard S, Manseau L, Vallée F, Pak R, LeBel M. Suction-induced blister fluid penetration of cefdinir in healthy volunteers following ascending oral doses. Antimicrob Agents Chemother. 1995 May;39(5):1082-6. doi: 10.1128/AAC.39.5.1082. PMID: 7625793; PMCID: PMC162687.	1995	Richer	10.1128/AAC.39.5.1082	C=CC1=C(N2[C@@H]([C@@H](C2=O)NC(=O)/C(=N\O)/C3=CSC(=N3)N)SC1)C(=O)O	69.8	oral	HPLC	16	healthy	300	8.962
272	Cefdinir	Richer M, Allard S, Manseau L, Vallée F, Pak R, LeBel M. Suction-induced blister fluid penetration of cefdinir in healthy volunteers following ascending oral doses. Antimicrob Agents Chemother. 1995 May;39(5):1082-6. doi: 10.1128/AAC.39.5.1082. PMID: 7625793; PMCID: PMC162687.	1995	Richer	10.1128/AAC.39.5.1082	C=CC1=C(N2[C@@H]([C@@H](C2=O)NC(=O)/C(=N\O)/C3=CSC(=N3)N)SC1)C(=O)O	69.8	oral	HPLC	16	healthy	400	8.795
273	Cefdinir	Richer M, Allard S, Manseau L, Vallée F, Pak R, LeBel M. Suction-induced blister fluid penetration of cefdinir in healthy volunteers following ascending oral doses. Antimicrob Agents Chemother. 1995 May;39(5):1082-6. doi: 10.1128/AAC.39.5.1082. PMID: 7625793; PMCID: PMC162687.	1995	Richer	10.1128/AAC.39.5.1082	C=CC1=C(N2[C@@H]([C@@H](C2=O)NC(=O)/C(=N\O)/C3=CSC(=N3)N)SC1)C(=O)O	69.8	oral	HPLC	16	healthy	600	8.25
274	Cefepim	Barbhaiya RH, Forgue ST, Gleason CR, Knupp CA, Pittman KA, Weidler DJ, Movahhed H, Tenney J, Martin RR. Pharmacokinetics of cefepime after single and multiple intravenous administrations in healthy subjects. Antimicrob Agents Chemother. 1992 Mar;36(3):552-7. doi: 10.1128/AAC.36.3.552. PMID: 1622165; PMCID: PMC190556.	1992	Barbhaiya	10.1128/AAC.36.3.552	C[N+]1(CCCC1)CC2=C(N3[C@@H]([C@@H](C3=O)NC(=O)/C(=N\OC)/C4=CSC(=N4)N)SC2)C(=O)[O-]	71.7	intravenous	HPLC	8	healthy	250	6.42
275	Cefepim	Barbhaiya RH, Forgue ST, Gleason CR, Knupp CA, Pittman KA, Weidler DJ, Movahhed H, Tenney J, Martin RR. Pharmacokinetics of cefepime after single and multiple intravenous administrations in healthy subjects. Antimicrob Agents Chemother. 1992 Mar;36(3):552-7. doi: 10.1128/AAC.36.3.552. PMID: 1622165; PMCID: PMC190556.	1992	Barbhaiya	10.1128/AAC.36.3.552	C[N+]1(CCCC1)CC2=C(N3[C@@H]([C@@H](C3=O)NC(=O)/C(=N\OC)/C4=CSC(=N4)N)SC2)C(=O)[O-]	70.6	intravenous	HPLC	9	healthy	500	8.28
276	Cefepim	Barbhaiya RH, Forgue ST, Gleason CR, Knupp CA, Pittman KA, Weidler DJ, Movahhed H, Tenney J, Martin RR. Pharmacokinetics of cefepime after single and multiple intravenous administrations in healthy subjects. Antimicrob Agents Chemother. 1992 Mar;36(3):552-7. doi: 10.1128/AAC.36.3.552. PMID: 1622165; PMCID: PMC190556.	1992	Barbhaiya	10.1128/AAC.36.3.552	C[N+]1(CCCC1)CC2=C(N3[C@@H]([C@@H](C3=O)NC(=O)/C(=N\OC)/C4=CSC(=N4)N)SC2)C(=O)[O-]	73.8	intravenous	HPLC	7	healthy	1000	6
277	Cefepim	Barbhaiya RH, Forgue ST, Gleason CR, Knupp CA, Pittman KA, Weidler DJ, Movahhed H, Tenney J, Martin RR. Pharmacokinetics of cefepime after single and multiple intravenous administrations in healthy subjects. Antimicrob Agents Chemother. 1992 Mar;36(3):552-7. doi: 10.1128/AAC.36.3.552. PMID: 1622165; PMCID: PMC190556.	1992	Barbhaiya	10.1128/AAC.36.3.552	C[N+]1(CCCC1)CC2=C(N3[C@@H]([C@@H](C3=O)NC(=O)/C(=N\OC)/C4=CSC(=N4)N)SC2)C(=O)[O-]	79	intravenous	HPLC	7	healthy	2000	6.6
278	Cefepim	Barbhaiya, R. H., Forgue, S. T., Gleason, C. R., Knupp, C. A., Pittman, K. A., Weidler, D. J., & Martin, R. R. (1990). Safety, tolerance, and pharmacokinetic evaluation of cefepime after administration of single intravenous doses. Antimicrobial agents and chemotherapy, 34(6), 1118-1122. https://doi.org/10.1128/AAC.34.6.1118	1990	Barbhaiya	10.1128/AAC.34.6.1118	C[N+]1(CCCC1)CC2=C(N3[C@@H]([C@@H](C3=O)NC(=O)/C(=N\OC)/C4=CSC(=N4)N)SC2)C(=O)[O-]	84.6	intravenous	HPLC	4	healthy	62.5	7.02
279	Cefepim	Barbhaiya, R. H., Forgue, S. T., Gleason, C. R., Knupp, C. A., Pittman, K. A., Weidler, D. J., & Martin, R. R. (1990). Safety, tolerance, and pharmacokinetic evaluation of cefepime after administration of single intravenous doses. Antimicrobial agents and chemotherapy, 34(6), 1118-1122. https://doi.org/10.1128/AAC.34.6.1118	1990	Barbhaiya	10.1128/AAC.34.6.1118	C[N+]1(CCCC1)CC2=C(N3[C@@H]([C@@H](C3=O)NC(=O)/C(=N\OC)/C4=CSC(=N4)N)SC2)C(=O)[O-]	84.6	intravenous	HPLC	4	healthy	125	8.28
280	Cefepim	Barbhaiya, R. H., Forgue, S. T., Gleason, C. R., Knupp, C. A., Pittman, K. A., Weidler, D. J., & Martin, R. R. (1990). Safety, tolerance, and pharmacokinetic evaluation of cefepime after administration of single intravenous doses. Antimicrobial agents and chemotherapy, 34(6), 1118-1122. https://doi.org/10.1128/AAC.34.6.1118	1990	Barbhaiya	10.1128/AAC.34.6.1118	C[N+]1(CCCC1)CC2=C(N3[C@@H]([C@@H](C3=O)NC(=O)/C(=N\OC)/C4=CSC(=N4)N)SC2)C(=O)[O-]	84.6	intravenous	HPLC	4	healthy	250	5.76
281	Cefepim	Barbhaiya, R. H., Forgue, S. T., Gleason, C. R., Knupp, C. A., Pittman, K. A., Weidler, D. J., & Martin, R. R. (1990). Safety, tolerance, and pharmacokinetic evaluation of cefepime after administration of single intravenous doses. Antimicrobial agents and chemotherapy, 34(6), 1118-1122. https://doi.org/10.1128/AAC.34.6.1118	1990	Barbhaiya	10.1128/AAC.34.6.1118	C[N+]1(CCCC1)CC2=C(N3[C@@H]([C@@H](C3=O)NC(=O)/C(=N\OC)/C4=CSC(=N4)N)SC2)C(=O)[O-]	84.6	intravenous	HPLC	4	healthy	500	6.96
282	Cefepim	Barbhaiya, R. H., Forgue, S. T., Gleason, C. R., Knupp, C. A., Pittman, K. A., Weidler, D. J., & Martin, R. R. (1990). Safety, tolerance, and pharmacokinetic evaluation of cefepime after administration of single intravenous doses. Antimicrobial agents and chemotherapy, 34(6), 1118-1122. https://doi.org/10.1128/AAC.34.6.1118	1990	Barbhaiya	10.1128/AAC.34.6.1118	C[N+]1(CCCC1)CC2=C(N3[C@@H]([C@@H](C3=O)NC(=O)/C(=N\OC)/C4=CSC(=N4)N)SC2)C(=O)[O-]	84.6	intravenous	HPLC	4	healthy	1000	6.18
283	Cefepim	Barbhaiya, R. H., Forgue, S. T., Gleason, C. R., Knupp, C. A., Pittman, K. A., Weidler, D. J., & Martin, R. R. (1990). Safety, tolerance, and pharmacokinetic evaluation of cefepime after administration of single intravenous doses. Antimicrobial agents and chemotherapy, 34(6), 1118-1122. https://doi.org/10.1128/AAC.34.6.1118	1990	Barbhaiya	10.1128/AAC.34.6.1118	C[N+]1(CCCC1)CC2=C(N3[C@@H]([C@@H](C3=O)NC(=O)/C(=N\OC)/C4=CSC(=N4)N)SC2)C(=O)[O-]	84.6	intravenous	HPLC	4	healthy	2000	6.24
284	Cefepim	Barbhaiya, R. H., Knupp, C. A., Forgue, S. T., Matzke, G. R., Guay, D. R., & Pittman, K. A. (1990). Pharmacokinetics of cefepime in subjects with renal insufficiency. Clinical pharmacology and therapeutics, 48(3), 268-276. https://doi.org/10.1038/clpt.1990.149	1990	Barbhaiya	10.1038/clpt.1990.149	C[N+]1(CCCC1)CC2=C(N3[C@@H]([C@@H](C3=O)NC(=O)/C(=N\OC)/C4=CSC(=N4)N)SC2)C(=O)[O-]	83	intravenous	HPLC	5	healthy	1000	6.6
285	Cefepim	Barbhaiya, R. H., Knupp, C. A., Forgue, S. T., Matzke, G. R., Guay, D. R., & Pittman, K. A. (1990). Pharmacokinetics of cefepime in subjects with renal insufficiency. Clinical pharmacology and therapeutics, 48(3), 268-276. https://doi.org/10.1038/clpt.1990.149	1990	Barbhaiya	10.1038/clpt.1990.149	C[N+]1(CCCC1)CC2=C(N3[C@@H]([C@@H](C3=O)NC(=O)/C(=N\OC)/C4=CSC(=N4)N)SC2)C(=O)[O-]	83	intravenous	HPLC	5	slight renal impairment	1000	3.648
286	Cefepim	Barbhaiya, R. H., Knupp, C. A., Forgue, S. T., Matzke, G. R., Guay, D. R., & Pittman, K. A. (1990). Pharmacokinetics of cefepime in subjects with renal insufficiency. Clinical pharmacology and therapeutics, 48(3), 268-276. https://doi.org/10.1038/clpt.1990.149	1990	Barbhaiya	10.1038/clpt.1990.149	C[N+]1(CCCC1)CC2=C(N3[C@@H]([C@@H](C3=O)NC(=O)/C(=N\OC)/C4=CSC(=N4)N)SC2)C(=O)[O-]	66	intravenous	HPLC	5	moderate renal impairment	1000	2.886
287	Cefepim	Barbhaiya, R. H., Knupp, C. A., Forgue, S. T., Matzke, G. R., Guay, D. R., & Pittman, K. A. (1990). Pharmacokinetics of cefepime in subjects with renal insufficiency. Clinical pharmacology and therapeutics, 48(3), 268-276. https://doi.org/10.1038/clpt.1990.149	1990	Barbhaiya	10.1038/clpt.1990.149	C[N+]1(CCCC1)CC2=C(N3[C@@H]([C@@H](C3=O)NC(=O)/C(=N\OC)/C4=CSC(=N4)N)SC2)C(=O)[O-]	83	intravenous	HPLC	5	severe renal impairment	1000	0.924
288	Cefepim	Barbhaiya, R. H., Knupp, C. A., Forgue, S. T., Matzke, G. R., Guay, D. R., & Pittman, K. A. (1990). Pharmacokinetics of cefepime in subjects with renal insufficiency. Clinical pharmacology and therapeutics, 48(3), 268-276. https://doi.org/10.1038/clpt.1990.149	1990	Barbhaiya	10.1038/clpt.1990.149	C[N+]1(CCCC1)CC2=C(N3[C@@H]([C@@H](C3=O)NC(=O)/C(=N\OC)/C4=CSC(=N4)N)SC2)C(=O)[O-]	73	intravenous	HPLC	5	hemodialysis	1000	0.253
289	Cefepim	Huls, C. E., Prince, R. A., Seilheimer, D. K., & Bosso, J. A. (1993). Pharmacokinetics of cefepime in cystic fibrosis patients. Antimicrobial agents and chemotherapy, 37(7), 1414-1416. https://doi.org/10.1128/AAC.37.7.1414	1993	Huls	10.1128/AAC.37.7.1414	C[N+]1(CCCC1)CC2=C(N3[C@@H]([C@@H](C3=O)NC(=O)/C(=N\OC)/C4=CSC(=N4)N)SC2)C(=O)[O-]	70	intravenous	HPLC	12	cystic fibrosis	3500	10.584
290	Cefepim	Huls, C. E., Prince, R. A., Seilheimer, D. K., & Bosso, J. A. (1993). Pharmacokinetics of cefepime in cystic fibrosis patients. Antimicrobial agents and chemotherapy, 37(7), 1414-1416. https://doi.org/10.1128/AAC.37.7.1414	1993	Huls	10.1128/AAC.37.7.1414	C[N+]1(CCCC1)CC2=C(N3[C@@H]([C@@H](C3=O)NC(=O)/C(=N\OC)/C4=CSC(=N4)N)SC2)C(=O)[O-]	70	intravenous	HPLC	11	healthy	3500	10.122
291	Cefepim	Bonapace, C. R., White, R. L., Friedrich, L. V., Norcross, E. D., & Bosso, J. A. (1999). Pharmacokinetics of cefepime in patients with thermal burn injury. Antimicrobial agents and chemotherapy, 43(12), 2848-2854. https://doi.org/10.1128/AAC.43.12.2848	1999	Bonapace	10.1128/AAC.43.12.2848	C[N+]1(CCCC1)CC2=C(N3[C@@H]([C@@H](C3=O)NC(=O)/C(=N\OC)/C4=CSC(=N4)N)SC2)C(=O)[O-]	84	intravenous	HPLC	12	burn patients	2000	8.1
292	Cefetamet	Hayton WL, Kneer J, Blouin RA, Stoeckel K. Pharmacokinetics of intravenous cefetamet and oral cefetamet pivoxil in patients with hepatic cirrhosis. Antimicrob Agents Chemother. 1990 Jul;34(7):1318-22. doi: 10.1128/AAC.34.7.1318. PMID: 2386364; PMCID: PMC175973.	1990	Hayton	10.1128/AAC.34.7.1318	CC1=C(N2[C@@H]([C@@H](C2=O)NC(=O)/C(=N\OC)/C3=CSC(=N3)N)SC1)C(=O)O	77.1	intravenous	HPLC	12	healthy	520	6.3
293	Cefetamet	Hayton WL, Kneer J, Blouin RA, Stoeckel K. Pharmacokinetics of intravenous cefetamet and oral cefetamet pivoxil in patients with hepatic cirrhosis. Antimicrob Agents Chemother. 1990 Jul;34(7):1318-22. doi: 10.1128/AAC.34.7.1318. PMID: 2386364; PMCID: PMC175973.	1990	Hayton	10.1128/AAC.34.7.1318	CC1=C(N2[C@@H]([C@@H](C2=O)NC(=O)/C(=N\OC)/C3=CSC(=N3)N)SC1)C(=O)O	76.7	intravenous	HPLC	12	hepatic impairment	520	6.24
294	Cefetamet	Hayton WL, Kneer J, Blouin RA, Stoeckel K. Pharmacokinetics of intravenous cefetamet and oral cefetamet pivoxil in patients with hepatic cirrhosis. Antimicrob Agents Chemother. 1990 Jul;34(7):1318-22. doi: 10.1128/AAC.34.7.1318. PMID: 2386364; PMCID: PMC175973.	1990	Hayton	10.1128/AAC.34.7.1318	CC1=C(N2[C@@H]([C@@H](C2=O)NC(=O)/C(=N\OC)/C3=CSC(=N3)N)SC1)C(=O)O	77.1	oral	HPLC	12	healthy	1000	6.48
295	Cefetamet	Hayton WL, Kneer J, Blouin RA, Stoeckel K. Pharmacokinetics of intravenous cefetamet and oral cefetamet pivoxil in patients with hepatic cirrhosis. Antimicrob Agents Chemother. 1990 Jul;34(7):1318-22. doi: 10.1128/AAC.34.7.1318. PMID: 2386364; PMCID: PMC175973.	1990	Hayton	10.1128/AAC.34.7.1318	CC1=C(N2[C@@H]([C@@H](C2=O)NC(=O)/C(=N\OC)/C3=CSC(=N3)N)SC1)C(=O)O	76.7	oral	HPLC	12	hepatic impairment	1000	5.538
296	Cefetamet sodium	Blouin, R. A., Kneer, J., & Stoeckel, K. (1989). Pharmacokinetics of intravenous cefetamet (Ro 15-8074) and oral cefetamet pivoxil (Ro 15-8075) in young and elderly subjects. Antimicrobial agents and chemotherapy, 33(3), 291-296. https://doi.org/10.1128/AAC.33.3.291	1989	Blouin	10.1128/AAC.33.3.291	CC1=C(N2[C@@H]([C@@H](C2=O)NC(=O)/C(=N/OC)/C3=CSC(=N3)N)SC1)C(=O)[O-].[Na+]	70.3	intravenous	HPLC	24	healthy	545	7.14
297	Cefixime	Faulkner, R. D., Bohaychuk, W., Lanc, R. A., Haynes, J. D., Desjardins, R. E., Yacobi, A., & Silber, B. M. (1988). Pharmacokinetics of cefixime in the young and elderly. The Journal of antimicrobial chemotherapy, 21(6), 787-794. https://doi.org/10.1093/jac/21.6.787	1988	Faulkner	10.1093/jac/21.6.787	C=CC1=C(N2[C@@H]([C@@H](C2=O)NC(=O)/C(=N\OCC(=O)O)/C3=CSC(=N3)N)SC1)C(=O)O	70.8	oral	HPLC	12	healthy	400	2.58
298	Cefixime	Faulkner, R. D., Sia, L. L., Barone, J. S., Forbes, S. J., & Silber, B. M. (1989). Bioequivalency of oral suspension formulations of cefixime. Biopharmaceutics & drug disposition, 10(2), 205-211. https://doi.org/10.1002/bdd.2510100209	1989	Faulkner	10.1002/bdd.2510100209	C=CC1=C(N2[C@@H]([C@@H](C2=O)NC(=O)/C(=N\OCC(=O)O)/C3=CSC(=N3)N)SC1)C(=O)O	71.5	oral	HPLC	24	healthy	400	2.08
299	Cefixime	Dhib, M., Moulin, B., Leroy, A., Hameau, B., Godin, M., Johannides, R., & Fillastre, J. P. (1991). Relationship between renal function and disposition of oral cefixime. European journal of clinical pharmacology, 41(6), 579-583. https://doi.org/10.1007/BF00314988	1991	Dhib	10.1007/BF00314988	C=CC1=C(N2[C@@H]([C@@H](C2=O)NC(=O)/C(=N\OCC(=O)O)/C3=CSC(=N3)N)SC1)C(=O)O	79.3	oral	HPLC	6	healthy	200	1.98
300	Cefixime	Dhib, M., Moulin, B., Leroy, A., Hameau, B., Godin, M., Johannides, R., & Fillastre, J. P. (1991). Relationship between renal function and disposition of oral cefixime. European journal of clinical pharmacology, 41(6), 579-583. https://doi.org/10.1007/BF00314988	1991	Dhib	10.1007/BF00314988	C=CC1=C(N2[C@@H]([C@@H](C2=O)NC(=O)/C(=N\OCC(=O)O)/C3=CSC(=N3)N)SC1)C(=O)O	66.6	oral	HPLC	8	mild renal impairment	200	0.654
301	Cefixime	Dhib, M., Moulin, B., Leroy, A., Hameau, B., Godin, M., Johannides, R., & Fillastre, J. P. (1991). Relationship between renal function and disposition of oral cefixime. European journal of clinical pharmacology, 41(6), 579-583. https://doi.org/10.1007/BF00314988	1991	Dhib	10.1007/BF00314988	C=CC1=C(N2[C@@H]([C@@H](C2=O)NC(=O)/C(=N\OCC(=O)O)/C3=CSC(=N3)N)SC1)C(=O)O	64.9	oral	HPLC	8	moderate renal impairment	200	0.282
302	Cefixime	Dhib, M., Moulin, B., Leroy, A., Hameau, B., Godin, M., Johannides, R., & Fillastre, J. P. (1991). Relationship between renal function and disposition of oral cefixime. European journal of clinical pharmacology, 41(6), 579-583. https://doi.org/10.1007/BF00314988	1991	Dhib	10.1007/BF00314988	C=CC1=C(N2[C@@H]([C@@H](C2=O)NC(=O)/C(=N\OCC(=O)O)/C3=CSC(=N3)N)SC1)C(=O)O	70.3	oral	HPLC	6	severe renal impairment	200	0.156
303	Cefmenoxime	Polk, R. E., Sica, D. A., Kerkering, T. M., Kline, B. J., Patterson, P. M., & Baggett, J. W. (1984). Cefmenoxime pharmacokinetics in patients with renal insufficiency. Antimicrobial agents and chemotherapy, 26(3), 322-327. https://doi.org/10.1128/AAC.26.3.322	1984	Polk	10.1128/AAC.26.3.322	CN1C(=NN=N1)SCC2=C(N3[C@@H]([C@@H](C3=O)NC(=O)/C(=N\OC)/C4=CSC(=N4)N)SC2)C(=O)O	70	intravenous	HPLC	10	healthy	1050	9.206
304	Cefmetazole	Tan JS, Salstrom SJ, Signs SA, Hoffman HE, File TM. Pharmacokinetics of intravenous cefmetazole with emphasis on comparison between predicted theoretical levels in tissue and actual skin window fluid levels. Antimicrob Agents Chemother. 1989 Jun;33(6):924-7. doi: 10.1128/AAC.33.6.924. PMID: 2764542; PMCID: PMC284256.	1989	Tan	10.1128/AAC.33.6.924	CN1C(=NN=N1)SCC2=C(N3[C@@H]([C@@](C3=O)(NC(=O)CSCC#N)OC)SC2)C(=O)O	70	intravenous	bioassay	12	healthy	2	7.86
305	Cefmetazole	Borin, M. T., Peters, G. R., & Smith, T. C. (1990). Pharmacokinetics and dose proportionality of cefmetazole in healthy young and elderly volunteers. Antimicrobial agents and chemotherapy, 34(10), 1944-1948. https://doi.org/10.1128/AAC.34.10.1944	1990	Borin	10.1128/AAC.34.10.1944	CN1C(=NN=N1)SCC2=C(N3[C@@H]([C@@](C3=O)(NC(=O)CSCC#N)OC)SC2)C(=O)O	68	intravenous	HPLC	12	healthy	500	5.826
306	Cefmetazole	Borin, M. T., Peters, G. R., & Smith, T. C. (1990). Pharmacokinetics and dose proportionality of cefmetazole in healthy young and elderly volunteers. Antimicrobial agents and chemotherapy, 34(10), 1944-1948. https://doi.org/10.1128/AAC.34.10.1944	1990	Borin	10.1128/AAC.34.10.1944	CN1C(=NN=N1)SCC2=C(N3[C@@H]([C@@](C3=O)(NC(=O)CSCC#N)OC)SC2)C(=O)O	68	intravenous	HPLC	12	healthy	1000	5.778
307	Cefmetazole	Borin, M. T., Peters, G. R., & Smith, T. C. (1990). Pharmacokinetics and dose proportionality of cefmetazole in healthy young and elderly volunteers. Antimicrobial agents and chemotherapy, 34(10), 1944-1948. https://doi.org/10.1128/AAC.34.10.1944	1990	Borin	10.1128/AAC.34.10.1944	CN1C(=NN=N1)SCC2=C(N3[C@@H]([C@@](C3=O)(NC(=O)CSCC#N)OC)SC2)C(=O)O	68	intravenous	HPLC	12	healthy	2000	5.676
308	Cefmetazole sodium	Ko, H., Cathcart, K. S., Griffith, D. L., Peters, G. R., & Adams, W. J. (1989). Pharmacokinetics of intravenously administered cefmetazole and cefoxitin and effects of probenecid on cefmetazole elimination. Antimicrobial agents and chemotherapy, 33(3), 356-361. https://doi.org/10.1128/AAC.33.3.356	1989	Ko	10.1128/AAC.33.3.356	CN1C(=NN=N1)SCC2=C(N3[C@@H]([C@@](C3=O)(NC(=O)CSCC#N)OC)SC2)C(=O)[O-].[Na+]	76.7	intravenous	HPLC	16	healthy	2000	4.722
309	Cefodizime	Lenfant B, Namour F, Logeais C, Coussediere D, Rivault O, Bryskier A, Surjus A. Pharmacokinetics of cefodizime following single doses of 0.5, 1.0, 2.0, and 3.0 grams administered intravenously to healthy volunteers. Antimicrob Agents Chemother. 1995 Sep;39(9):2037-41. doi: 10.1128/AAC.39.9.2037. PMID: 8540712; PMCID: PMC162877.	1995	Lenfant	10.1128/AAC.39.9.2037	CC1=C(SC(=N1)SCC2=C(N3[C@@H]([C@@H](C3=O)NC(=O)/C(=N\OC)/C4=CSC(=N4)N)SC2)C(=O)O)CC(=O)O	71	intravenous	HPLC	12	healthy	500	1.94
310	Cefodizime	Lenfant B, Namour F, Logeais C, Coussediere D, Rivault O, Bryskier A, Surjus A. Pharmacokinetics of cefodizime following single doses of 0.5, 1.0, 2.0, and 3.0 grams administered intravenously to healthy volunteers. Antimicrob Agents Chemother. 1995 Sep;39(9):2037-41. doi: 10.1128/AAC.39.9.2037. PMID: 8540712; PMCID: PMC162877.	1995	Lenfant	10.1128/AAC.39.9.2037	CC1=C(SC(=N1)SCC2=C(N3[C@@H]([C@@H](C3=O)NC(=O)/C(=N\OC)/C4=CSC(=N4)N)SC2)C(=O)O)CC(=O)O	71	intravenous	HPLC	11	healthy	1000	1.83
311	Cefodizime	Lenfant B, Namour F, Logeais C, Coussediere D, Rivault O, Bryskier A, Surjus A. Pharmacokinetics of cefodizime following single doses of 0.5, 1.0, 2.0, and 3.0 grams administered intravenously to healthy volunteers. Antimicrob Agents Chemother. 1995 Sep;39(9):2037-41. doi: 10.1128/AAC.39.9.2037. PMID: 8540712; PMCID: PMC162877.	1995	Lenfant	10.1128/AAC.39.9.2037	CC1=C(SC(=N1)SCC2=C(N3[C@@H]([C@@H](C3=O)NC(=O)/C(=N\OC)/C4=CSC(=N4)N)SC2)C(=O)O)CC(=O)O	71	intravenous	HPLC	10	healthy	2000	1.96
312	Cefodizime	Lenfant B, Namour F, Logeais C, Coussediere D, Rivault O, Bryskier A, Surjus A. Pharmacokinetics of cefodizime following single doses of 0.5, 1.0, 2.0, and 3.0 grams administered intravenously to healthy volunteers. Antimicrob Agents Chemother. 1995 Sep;39(9):2037-41. doi: 10.1128/AAC.39.9.2037. PMID: 8540712; PMCID: PMC162877.	1995	Lenfant	10.1128/AAC.39.9.2037	CC1=C(SC(=N1)SCC2=C(N3[C@@H]([C@@H](C3=O)NC(=O)/C(=N\OC)/C4=CSC(=N4)N)SC2)C(=O)O)CC(=O)O	71	intravenous	HPLC	12	healthy	3000	1.89
313	Cefodizime	A. Bryskier, T. Procyk, D. Tremblay, B. Lenfant, J. B. Fourtillan, Pharmacokinetics of cefodizime administered intravenously as a single-dose (1.0 and 2.0 g) to healthy adult volunteers, Journal of Antimicrobial Chemotherapy, Volume 26, Issue suppl_C, 1990, Pages 65-70, https://doi.org/10.1093/jac/26.suppl_C.65	1990	Bryskier	10.1093/jac/26.suppl_c.65	CC1=C(SC(=N1)SCC2=C(N3[C@@H]([C@@H](C3=O)NC(=O)/C(=N\OC)/C4=CSC(=N4)N)SC2)C(=O)O)CC(=O)O	58	intravenous	HPLC	8	healthy	1000	1.31
314	Cefodizime	A. Bryskier, T. Procyk, D. Tremblay, B. Lenfant, J. B. Fourtillan, Pharmacokinetics of cefodizime administered intravenously as a single-dose (1.0 and 2.0 g) to healthy adult volunteers, Journal of Antimicrobial Chemotherapy, Volume 26, Issue suppl_C, 1990, Pages 65-70, https://doi.org/10.1093/jac/26.suppl_C.65	1990	Bryskier	10.1093/jac/26.suppl_c.65	CC1=C(SC(=N1)SCC2=C(N3[C@@H]([C@@H](C3=O)NC(=O)/C(=N\OC)/C4=CSC(=N4)N)SC2)C(=O)O)CC(=O)O	58	intravenous	HPLC	8	healthy	2000	1.43
315	Cefonicid	Trang, J. M., Monson, T. P., Ackerman, B. H., Underwood, F. L., Manning, J. T., & Kearns, G. L. (1989). Effect of age and renal function on cefonicid pharmacokinetics. Antimicrobial agents and chemotherapy, 33(2), 142-146. https://doi.org/10.1128/AAC.33.2.142	1989	Trang	10.1128/AAC.33.2.142	C1C(=C(N2[C@H](S1)[C@@H](C2=O)NC(=O)[C@@H](C3=CC=CC=C3)O)C(=O)O)CSC4=NN=NN4CS(=O)(=O)O	74	intravenous	HPLC	4	healthy	1110	1.308
316	Cefoperazone	Reitberg DP, Whall TJ, Chung M, Blickens D, Swarz H, Arnold J. Multiple-dose pharmacokinetics and toleration of intravenously administered cefoperazone and sulbactam when given as single agents or in combination. Antimicrob Agents Chemother. 1988 Jan;32(1):42-6. doi: 10.1128/AAC.32.1.42. PMID: 3348612; PMCID: PMC172095.	1988	Reitberg	10.1128/AAC.32.1.42	CCN1CCN(C(=O)C1=O)C(=O)N[C@H](C2=CC=C(C=C2)O)C(=O)N[C@H]3[C@@H]4N(C3=O)C(=C(CS4)CSC5=NN=NN5C)C(=O)O	68.5	intravenous	HPLC	14	healthy	6000	1.224
317	Cefoperazone	Kemmerich, B., Lode, H., Belmega, G., Jendroschek, T., Borner, K., & Koeppe, P. (1983). Comparative pharmacokinetics of cefoperazone, cefotaxime, and moxalactam. Antimicrobial agents and chemotherapy, 23(3), 429-434. https://doi.org/10.1128/AAC.23.3.429	1983	Kemmerich	10.1128/AAC.19.2.298	CCN1CCN(C(=O)C1=O)C(=O)N[C@H](C2=CC=C(C=C2)O)C(=O)N[C@H]3[C@@H]4N(C3=O)C(=C(CS4)CSC5=NN=NN5C)C(=O)O	72.5	intravenous	agar well diffusion method	7	healthy	2000	1.5
318	Cefoperazone	Meyers, B. R., Mendelson, M. H., Deeter, R. G., Srulevitch-Chin, E., Sarni, M. T., & Hirschman, S. Z. (1987). Pharmacokinetics of cefoperazone in ambulatory elderly volunteers compared with young adults. Antimicrobial agents and chemotherapy, 31(6), 925-929. https://doi.org/10.1128/AAC.31.6.925	1987	Meyers	10.1128/AAC.31.6.925	CCN1CCN(C(=O)C1=O)C(=O)N[C@H](C2=CC=C(C=C2)O)C(=O)N[C@H]3[C@@H]4N(C3=O)C(=C(CS4)CSC5=NN=NN5C)C(=O)O	74.9	intravenous	HPLC	10	healthy	1000	2.454
319	Cefoperazone	Meyers, B. R., Mendelson, M. H., Deeter, R. G., Srulevitch-Chin, E., Sarni, M. T., & Hirschman, S. Z. (1987). Pharmacokinetics of cefoperazone in ambulatory elderly volunteers compared with young adults. Antimicrobial agents and chemotherapy, 31(6), 925-929. https://doi.org/10.1128/AAC.31.6.925	1987	Meyers	10.1128/AAC.31.6.925	CCN1CCN(C(=O)C1=O)C(=O)N[C@H](C2=CC=C(C=C2)O)C(=O)N[C@H]3[C@@H]4N(C3=O)C(=C(CS4)CSC5=NN=NN5C)C(=O)O	74.9	intravenous	HPLC	10	healthy	2000	1.744
320	Cefoperazone	Hu, O. Y., Tang, H. S., & Chang, C. L. (1994). The influence of chronic lobular hepatitis on pharmacokinetics of cefoperazone--a novel galactose single-point method as a measure of residual liver function. Biopharmaceutics & drug disposition, 15(7), 563-576. https://doi.org/10.1002/bdd.2510150704	1994	Hu	10.1002/bdd.2510150704	CCN1CCN(C(=O)C1=O)C(=O)N[C@H](C2=CC=C(C=C2)O)C(=O)N[C@H]3[C@@H]4N(C3=O)C(=C(CS4)CSC5=NN=NN5C)C(=O)O	65.25	intravenous	HPLC	11	healthy	1000	0.748
321	Cefoperazone	Hu, O. Y., Tang, H. S., & Chang, C. L. (1994). The influence of chronic lobular hepatitis on pharmacokinetics of cefoperazone--a novel galactose single-point method as a measure of residual liver function. Biopharmaceutics & drug disposition, 15(7), 563-576. https://doi.org/10.1002/bdd.2510150704	1994	Hu	10.1002/bdd.2510150704	CCN1CCN(C(=O)C1=O)C(=O)N[C@H](C2=CC=C(C=C2)O)C(=O)N[C@H]3[C@@H]4N(C3=O)C(=C(CS4)CSC5=NN=NN5C)C(=O)O	64.13	intravenous	HPLC	16	hepatic impairment	1000	0.904
322	Cefoperazone	Hu, O. Y., Tang, H. S., & Chang, C. L. (1995). Novel galactose single point method as a measure of residual liver function: example of cefoperazone kinetics in patients with liver cirrhosis. Journal of clinical pharmacology, 35(3), 250-258. https://doi.org/10.1002/j.1552-4604.1995.tb04055.x	1995	Hu	10.1002/j.1552-4604.1995.tb04055.x	CCN1CCN(C(=O)C1=O)C(=O)N[C@H](C2=CC=C(C=C2)O)C(=O)N[C@H]3[C@@H]4N(C3=O)C(=C(CS4)CSC5=NN=NN5C)C(=O)O	65.25	intravenous	HPLC	11	healthy	1000	0.748
323	Cefoperazone	Hu, O. Y., Tang, H. S., & Chang, C. L. (1995). Novel galactose single point method as a measure of residual liver function: example of cefoperazone kinetics in patients with liver cirrhosis. Journal of clinical pharmacology, 35(3), 250-258. https://doi.org/10.1002/j.1552-4604.1995.tb04055.x	1995	Hu	10.1002/j.1552-4604.1995.tb04055.x	CCN1CCN(C(=O)C1=O)C(=O)N[C@H](C2=CC=C(C=C2)O)C(=O)N[C@H]3[C@@H]4N(C3=O)C(=C(CS4)CSC5=NN=NN5C)C(=O)O	67.71	intravenous	HPLC	12	hepatic impairment	1000	1.315
324	Ceforanide	Hawkins, S. S., Alford, R. H., Stone, W. J., Smyth, R. D., & Pfeffer, M. (1981). Ceforanide kinetics in renal insufficiency. Clinical pharmacology and therapeutics, 30(4), 468-474. https://doi.org/10.1038/clpt.1981.190	1981	Hawkins	10.1038/clpt.1981.190	C1C(=C(N2[C@H](S1)[C@@H](C2=O)NC(=O)CC3=CC=CC=C3CN)C(=O)O)CSC4=NN=NN4CC(=O)O	70	intravenous	HPLC	5	healthy	500	1.656
325	Ceforanide	Hawkins, S. S., Alford, R. H., Stone, W. J., Smyth, R. D., & Pfeffer, M. (1981). Ceforanide kinetics in renal insufficiency. Clinical pharmacology and therapeutics, 30(4), 468-474. https://doi.org/10.1038/clpt.1981.190	1981	Hawkins	10.1038/clpt.1981.190	C1C(=C(N2[C@H](S1)[C@@H](C2=O)NC(=O)CC3=CC=CC=C3CN)C(=O)O)CSC4=NN=NN4CC(=O)O	70	intravenous	HPLC	10	renal impairment	500	0.498
326	Ceforanide	Hawkins, S. S., Alford, R. H., Stone, W. J., Smyth, R. D., & Pfeffer, M. (1981). Ceforanide kinetics in renal insufficiency. Clinical pharmacology and therapeutics, 30(4), 468-474. https://doi.org/10.1038/clpt.1981.190	1981	Hawkins	10.1038/clpt.1981.190	C1C(=C(N2[C@H](S1)[C@@H](C2=O)NC(=O)CC3=CC=CC=C3CN)C(=O)O)CSC4=NN=NN4CC(=O)O	70	intravenous	HPLC	5	hemodialysis	500	0.008
327	Cefotetan	Yates RA, Adam HK, Donnelly RJ, Houghton HL, Charlesworth EA, Laws EA. Pharmacokinetics and tolerance of single intravenous doses of cefotetan disodium in male Caucasian volunteers. J Antimicrob Chemother. 1983 Jan;11 Suppl:185-91. doi: 10.1093/jac/11.suppl_a.185. PMID: 6573315.	1983	Yates	10.1093/jac/11.suppl_a.185	CN1C(=NN=N1)SCC2=C(N3[C@@H]([C@@](C3=O)(NC(=O)C4SC(=C(C(=O)N)C(=O)O)S4)OC)SC2)C(=O)O	74.3	intravenous	HPLC	10	healthy	2000	1.878
328	Cefotetan	Zimmerman, J., Cohen, A., & Thyrum, P. (1989). Absolute bioavailability and noncompartmental analysis of intravenous and intramuscular Cefotan (cefotetan) in normal volunteers. Journal of clinical pharmacology, 29(2), 151-157. https://doi.org/10.1002/j.1552-4604.1989.tb03304.x	1989	Zimmerman	10.1002/j.1552-4604.1989.tb03304.x	CN1C(=NN=N1)SCC2=C(N3[C@@H]([C@@](C3=O)(NC(=O)C4SC(=C(C(=O)N)C(=O)O)S4)OC)SC2)C(=O)O	74.7	intravenous	HPLC	12	healthy	1000	1.205
329	Cefotetan	Zimmerman, J., Cohen, A., & Thyrum, P. (1989). Absolute bioavailability and noncompartmental analysis of intravenous and intramuscular Cefotan (cefotetan) in normal volunteers. Journal of clinical pharmacology, 29(2), 151-157. https://doi.org/10.1002/j.1552-4604.1989.tb03304.x	1989	Zimmerman	10.1002/j.1552-4604.1989.tb03304.x	CN1C(=NN=N1)SCC2=C(N3[C@@H]([C@@](C3=O)(NC(=O)C4SC(=C(C(=O)N)C(=O)O)S4)OC)SC2)C(=O)O	74.7	intramuscular	HPLC	12	healthy	1000	1.152
330	Cefoxitin	Goodwin, C. S., Raftery, E. B., Goldberg, A. D., Skeggs, H., Till, A. E., & Martin, C. M. (1974). Effects of rate of infusion and probenecid on serum levels, renal excretion, and tolerance of intravenous doses of cefoxitin in humans: comparison with cephalothin. Antimicrobial agents and chemotherapy, 6(3), 338-346. https://doi.org/10.1128/AAC.6.3.338	1974	Goodwin	10.1128/AAC.6.3.338	CO[C@@]1([C@@H]2N(C1=O)C(=C(CS2)COC(=O)N)C(=O)O)NC(=O)CC3=CC=CS3	69.6	intravenous	anion exchange liquid chromatography technique	12	healthy	1000	17.492
331	Cefoxitin	Sonneville, P. F., Kartodirdjo, R. R., Skeggs, H., Till, A. E., & Martin, C. M. (1976). Comparative clinical pharmacology of intravenous cefoxitin and cephalothin. European journal of clinical pharmacology, 09(5-6), 397-403. https://doi.org/10.1007/BF00606555	1976	Sonneville	10.1007/BF00606555	CO[C@@]1([C@@H]2N(C1=O)C(=C(CS2)COC(=O)N)C(=O)O)NC(=O)CC3=CC=CS3	72.4	intravenous	anion exchange liquid chromatography technique	9	healthy	500	21.284
332	Cefoxitin	Sonneville, P. F., Kartodirdjo, R. R., Skeggs, H., Till, A. E., & Martin, C. M. (1976). Comparative clinical pharmacology of intravenous cefoxitin and cephalothin. European journal of clinical pharmacology, 09(5-6), 397-403. https://doi.org/10.1007/BF00606555	1976	Sonneville	10.1007/BF00606555	CO[C@@]1([C@@H]2N(C1=O)C(=C(CS2)COC(=O)N)C(=O)O)NC(=O)CC3=CC=CS3	72.4	intravenous	anion exchange liquid chromatography technique	9	healthy	1000	18.616
333	Cefoxitin	Sonneville, P. F., Kartodirdjo, R. R., Skeggs, H., Till, A. E., & Martin, C. M. (1976). Comparative clinical pharmacology of intravenous cefoxitin and cephalothin. European journal of clinical pharmacology, 09(5-6), 397-403. https://doi.org/10.1007/BF00606555	1976	Sonneville	10.1007/BF00606555	CO[C@@]1([C@@H]2N(C1=O)C(=C(CS2)COC(=O)N)C(=O)O)NC(=O)CC3=CC=CS3	72.4	intravenous	anion exchange liquid chromatography technique	9	healthy	2000	15.885
334	Cefoxitin	Vlasses, P. H., Holbrook, A. M., Schrogie, J. J., Rogers, J. D., Ferguson, R. K., & Abrams, W. B. (1980). Effect of orally administered probenecid on the pharmacokinetics of cefoxitin. Antimicrobial agents and chemotherapy, 17(5), 847-855. https://doi.org/10.1128/AAC.17.5.847	1980	Vlasses	10.1128/AAC.17.5.847	CO[C@@]1([C@@H]2N(C1=O)C(=C(CS2)COC(=O)N)C(=O)O)NC(=O)CC3=CC=CS3	70	intravenous	bioassay	6	healthy	2000	13.86
335	Cefoxitin sodium	Ko, H., Cathcart, K. S., Griffith, D. L., Peters, G. R., & Adams, W. J. (1989). Pharmacokinetics of intravenously administered cefmetazole and cefoxitin and effects of probenecid on cefmetazole elimination. Antimicrobial agents and chemotherapy, 33(3), 356-361. https://doi.org/10.1128/AAC.33.3.356	1989	Ko	10.1128/AAC.33.3.356	CO[C@@]1([C@@H]2N(C1=O)C(=C(CS2)COC(=O)N)C(=O)[O-])NC(=O)CC3=CC=CS3.[Na+]	76.7	intravenous	HPLC	16	healthy	2000	13.26
336	Cefozopran	Paulfeuerborn, W., Müller, H. J., Borner, K., Koeppe, P., & Lode, H. (1993). Comparative pharmacokinetics and serum bactericidal activities of SCE-2787 and ceftazidime. Antimicrobial agents and chemotherapy, 37(9), 1835-1841. https://doi.org/10.1128/AAC.37.9.1835	1993	Paulfeuerborn	10.1128/AAC.37.9.1835	CO/N=C(/C1=NSC(=N1)N)\C(=O)N[C@H]2[C@@H]3N(C2=O)C(=C(CS3)C[N+]4=C5C=CC=NN5C=C4)C(=O)[O-]	70	intravenous	HPLC	12	healthy	1500	6.186
337	Cefpodoxime Proxetil	Borin, M. T., Ferry, J. J., Forbes, K. K., & Hughes, G. S. (1994). Pharmacokinetics of cefpodoxime proxetil in healthy young and elderly volunteers. Journal of clinical pharmacology, 34(7), 774-781. https://doi.org/10.1002/j.1552-4604.1994.tb02039.x	1994	Borin	10.1002/j.1552-4604.1994.tb02039.x	CC(C)OC(=O)OC(C)OC(=O)C1=C(CS[C@H]2N1C(=O)[C@H]2NC(=O)/C(=N\OC)/C3=CSC(=N3)N)COC	69	oral	HPLC	12	healthy	800	4.608
338	Cefprozil	Barbhaiya RH, Shukla UA, Gleason CR, Shyu WC, Wilber RB, Martin RR, Pittman KA. Phase I study of multiple-dose cefprozil and comparison with cefaclor. Antimicrob Agents Chemother. 1990 Jun;34(6):1198-203. doi: 10.1128/AAC.34.6.1198. PMID: 2393281; PMCID: PMC171784.	1990	Barbhaiya	10.1128/AAC.34.6.1198	CC=CC1=C(N2[C@@H]([C@@H](C2=O)NC(=O)[C@@H](C3=CC=C(C=C3)O)N)SC1)C(=O)O	71.5	oral	HPLC	12	healthy	250	10.44
339	Cefprozil	Barbhaiya RH, Shukla UA, Gleason CR, Shyu WC, Wilber RB, Martin RR, Pittman KA. Phase I study of multiple-dose cefprozil and comparison with cefaclor. Antimicrob Agents Chemother. 1990 Jun;34(6):1198-203. doi: 10.1128/AAC.34.6.1198. PMID: 2393281; PMCID: PMC171784.	1990	Barbhaiya	10.1128/AAC.34.6.1198	CC=CC1=C(N2[C@@H]([C@@H](C2=O)NC(=O)[C@@H](C3=CC=C(C=C3)O)N)SC1)C(=O)O	71.5	oral	HPLC	6	healthy	500	10.98
340	Cefprozil	Barbhaiya RH, Shukla UA, Gleason CR, Shyu WC, Wilber RB, Martin RR, Pittman KA. Phase I study of multiple-dose cefprozil and comparison with cefaclor. Antimicrob Agents Chemother. 1990 Jun;34(6):1198-203. doi: 10.1128/AAC.34.6.1198. PMID: 2393281; PMCID: PMC171784.	1990	Barbhaiya	10.1128/AAC.34.6.1198	CC=CC1=C(N2[C@@H]([C@@H](C2=O)NC(=O)[C@@H](C3=CC=C(C=C3)O)N)SC1)C(=O)O	71.5	oral	HPLC	6	healthy	1000	10.68
341	Cefprozil	Shyu, W. C., Pittman, K. A., Wilber, R. B., Matzke, G. R., & Barbhaiya, R. H. (1991). Pharmacokinetics of cefprozil in healthy subjects and patients with renal impairment. Journal of clinical pharmacology, 31(4), 362-371. https://doi.org/10.1002/j.1552-4604.1991.tb03719.x	1991	Shyu	10.1002/j.1552-4604.1991.tb03719.x	CC=CC1=C(N2[C@@H]([C@@H](C2=O)NC(=O)[C@@H](C3=CC=C(C=C3)O)N)SC1)C(=O)O	75.6	oral	HPLC	6	healthy	1000	11.88
342	Cefprozil	Shyu, W. C., Pittman, K. A., Wilber, R. B., Matzke, G. R., & Barbhaiya, R. H. (1991). Pharmacokinetics of cefprozil in healthy subjects and patients with renal impairment. Journal of clinical pharmacology, 31(4), 362-371. https://doi.org/10.1002/j.1552-4604.1991.tb03719.x	1991	Shyu	10.1002/j.1552-4604.1991.tb03719.x	CC=CC1=C(N2[C@@H]([C@@H](C2=O)NC(=O)[C@@H](C3=CC=C(C=C3)O)N)SC1)C(=O)O	78	oral	HPLC	6	slight renal impairment	1000	7.56
343	Cefprozil	Shyu, W. C., Pittman, K. A., Wilber, R. B., Matzke, G. R., & Barbhaiya, R. H. (1991). Pharmacokinetics of cefprozil in healthy subjects and patients with renal impairment. Journal of clinical pharmacology, 31(4), 362-371. https://doi.org/10.1002/j.1552-4604.1991.tb03719.x	1991	Shyu	10.1002/j.1552-4604.1991.tb03719.x	CC=CC1=C(N2[C@@H]([C@@H](C2=O)NC(=O)[C@@H](C3=CC=C(C=C3)O)N)SC1)C(=O)O	63.3	oral	HPLC	6	moderate renal impairment	1000	3.84
344	Cefprozil	Shyu, W. C., Pittman, K. A., Wilber, R. B., Matzke, G. R., & Barbhaiya, R. H. (1991). Pharmacokinetics of cefprozil in healthy subjects and patients with renal impairment. Journal of clinical pharmacology, 31(4), 362-371. https://doi.org/10.1002/j.1552-4604.1991.tb03719.x	1991	Shyu	10.1002/j.1552-4604.1991.tb03719.x	CC=CC1=C(N2[C@@H]([C@@H](C2=O)NC(=O)[C@@H](C3=CC=C(C=C3)O)N)SC1)C(=O)O	77	oral	HPLC	6	severe renal impairment	1000	1.14
345	Cefprozil	Shyu, W. C., Wilber, R. B., Pittman, K. A., Garg, D. C., & Barbhaiya, R. H. (1991). Pharmacokinetics of cefprozil in healthy subjects and patients with hepatic impairment. Journal of clinical pharmacology, 31(4), 372-376. https://doi.org/10.1002/j.1552-4604.1991.tb03720.x	1991	Shyu	10.1002/j.1552-4604.1991.tb03720.x	CC=CC1=C(N2[C@@H]([C@@H](C2=O)NC(=O)[C@@H](C3=CC=C(C=C3)O)N)SC1)C(=O)O	73.7	oral	HPLC	12	healthy	1000	9.42
346	Cefprozil	Shyu, W. C., Wilber, R. B., Pittman, K. A., Garg, D. C., & Barbhaiya, R. H. (1991). Pharmacokinetics of cefprozil in healthy subjects and patients with hepatic impairment. Journal of clinical pharmacology, 31(4), 372-376. https://doi.org/10.1002/j.1552-4604.1991.tb03720.x	1991	Shyu	10.1002/j.1552-4604.1991.tb03720.x	CC=CC1=C(N2[C@@H]([C@@H](C2=O)NC(=O)[C@@H](C3=CC=C(C=C3)O)N)SC1)C(=O)O	75.3	oral	HPLC	12	hepatic impairment	1000	8.49
347	Cefprozil	Shyu, W. C., Shah, V. R., Campbell, D. A., Wilber, R. B., Pittman, K. A., & Barbhaiya, R. H. (1992). Oral absolute bioavailability and intravenous dose-proportionality of cefprozil in humans. Journal of clinical pharmacology, 32(9), 798-803. https://doi.org/10.1002/j.1552-4604.1992.tb03885.x	1992	Shyu	10.1002/j.1552-4604.1992.tb03885.x	CC=CC1=C(N2[C@@H]([C@@H](C2=O)NC(=O)[C@@H](C3=CC=C(C=C3)O)N)SC1)C(=O)O	77.1	intravenous	HPLC	24	healthy	250	9.645
348	Cefprozil	Shyu, W. C., Shah, V. R., Campbell, D. A., Wilber, R. B., Pittman, K. A., & Barbhaiya, R. H. (1992). Oral absolute bioavailability and intravenous dose-proportionality of cefprozil in humans. Journal of clinical pharmacology, 32(9), 798-803. https://doi.org/10.1002/j.1552-4604.1992.tb03885.x	1992	Shyu	10.1002/j.1552-4604.1992.tb03885.x	CC=CC1=C(N2[C@@H]([C@@H](C2=O)NC(=O)[C@@H](C3=CC=C(C=C3)O)N)SC1)C(=O)O	77.1	intravenous	HPLC	24	healthy	500	9.83
349	Cefprozil	Shyu, W. C., Shah, V. R., Campbell, D. A., Wilber, R. B., Pittman, K. A., & Barbhaiya, R. H. (1992). Oral absolute bioavailability and intravenous dose-proportionality of cefprozil in humans. Journal of clinical pharmacology, 32(9), 798-803. https://doi.org/10.1002/j.1552-4604.1992.tb03885.x	1992	Shyu	10.1002/j.1552-4604.1992.tb03885.x	CC=CC1=C(N2[C@@H]([C@@H](C2=O)NC(=O)[C@@H](C3=CC=C(C=C3)O)N)SC1)C(=O)O	77.1	intravenous	HPLC	24	healthy	1000	9.368
350	Cefprozil	Shyu, W. C., Shah, V. R., Campbell, D. A., Wilber, R. B., Pittman, K. A., & Barbhaiya, R. H. (1992). Oral absolute bioavailability and intravenous dose-proportionality of cefprozil in humans. Journal of clinical pharmacology, 32(9), 798-803. https://doi.org/10.1002/j.1552-4604.1992.tb03885.x	1992	Shyu	10.1002/j.1552-4604.1992.tb03885.x	CC=CC1=C(N2[C@@H]([C@@H](C2=O)NC(=O)[C@@H](C3=CC=C(C=C3)O)N)SC1)C(=O)O	77.1	oral	HPLC	24	healthy	500	11.056
351	Cefprozil	Lode, H., Müller, C., Borner, K., Nord, C. E., & Koeppe, P. (1992). Multiple-dose pharmacokinetics of cefprozil and its impact on intestinal flora of volunteers. Antimicrobial agents and chemotherapy, 36(1), 144-149. https://doi.org/10.1128/AAC.36.1.144	1992	Lode	10.1128/AAC.36.1.144	CC=CC1=C(N2[C@@H]([C@@H](C2=O)NC(=O)[C@@H](C3=CC=C(C=C3)O)N)SC1)C(=O)O	65	oral	HPLC	8	healthy	1000	12.585
352	Ceftazidime	LeBel, M., Barbeau, G., Vallee, F., & Bergeron, M. G. (1985). Pharmacokinetics of ceftazidime in elderly volunteers. Antimicrobial agents and chemotherapy, 28(5), 713-715. https://doi.org/10.1128/AAC.28.5.713	1985	LeBel	10.1128/AAC.28.5.713	CC(C)(C(=O)O)O/N=C(/C1=CSC(=N1)N)\C(=O)N[C@H]2[C@@H]3N(C2=O)C(=C(CS3)C[N+]4=CC=CC=C4)C(=O)[O-]	65.4	intravenous	HPLC	12	healthy	1000	5.796
353	Ceftazidime	Ljungberg, B., & Nilsson-Ehle, I. (1989). Advancing age and acute infection influence the kinetics of ceftazidime. Scandinavian journal of infectious diseases, 21(3), 327-332. https://doi.org/10.3109/00365548909035704	1989	Ljungberg	10.3109/00365548909035704	CC(C)(C(=O)O)O/N=C(/C1=CSC(=N1)N)\C(=O)N[C@H]2[C@@H]3N(C2=O)C(=C(CS3)C[N+]4=CC=CC=C4)C(=O)[O-]	70	intravenous	HPLC	9	healthy	2000	3.38
354	Ceftazidime	Bressolle, F., de la Coussaye, J. E., Ayoub, R., Fabre, D., Gomeni, R., Saissi, G., Eledjam, J. J., & Galtier, M. (1992). Endotracheal and aerosol administrations of ceftazidime in patients with nosocomial pneumonia: pharmacokinetics and absolute bioavailability. Antimicrobial agents and chemotherapy, 36(7), 1404-1411. https://doi.org/10.1128/AAC.36.7.1404	1992	Bressolle	10.1128/AAC.36.7.1404	CC(C)(C(=O)O)O/N=C(/C1=CSC(=N1)N)\C(=O)N[C@H]2[C@@H]3N(C2=O)C(=C(CS3)C[N+]4=CC=CC=C4)C(=O)[O-]	82.4	intravenous	HPLC	12	infections	1000	2.45
355	Ceftazidime	Paulfeuerborn, W., Müller, H. J., Borner, K., Koeppe, P., & Lode, H. (1993). Comparative pharmacokinetics and serum bactericidal activities of SCE-2787 and ceftazidime. Antimicrobial agents and chemotherapy, 37(9), 1835-1841. https://doi.org/10.1128/AAC.37.9.1835	1993	Paulfeuerborn	10.1128/AAC.37.9.1835	CC(C)(C(=O)O)O/N=C(/C1=CSC(=N1)N)\C(=O)N[C@H]2[C@@H]3N(C2=O)C(=C(CS3)C[N+]4=CC=CC=C4)C(=O)[O-]	70	intravenous	HPLC	12	healthy	2000	4.836
356	Ceftazidime	Elwell, R. J., Manley, H. J., Frye, R. F., & Bailie, G. R. (2005). Pharmacokinetics of intraperitoneal cefazolin and ceftazidime coadministered to CAPD patients. The International journal of artificial organs, 28(8), 808-816. https://doi.org/10.1177/039139880502800807	2005	Elwell	10.1177/039139880502800807	CC(C)(C(=O)O)O/N=C(/C1=CSC(=N1)N)\C(=O)N[C@H]2[C@@H]3N(C2=O)C(=C(CS3)C[N+]4=CC=CC=C4)C(=O)[O-]	82	intraperitoneal	HPLC	5	end-stage renal disease	1230	0.234
357	Ceftibuten	Kelloway, J. S., Awni, W. M., Lin, C. C., Lim, J., Affrime, M. B., Keane, W. F., Matzke, G. R., & Halstenson, C. E. (1991). Pharmacokinetics of ceftibuten-cis and its trans metabolite in healthy volunteers and in patients with chronic renal insufficiency. Antimicrobial agents and chemotherapy, 35(11), 2267-2274. https://doi.org/10.1128/AAC.35.11.2267	1991	Kelloway	10.1128/AAC.35.11.2267	C1C=C(N2[C@H](S1)[C@@H](C2=O)NC(=O)/C(=C\CC(=O)O)/C3=CSC(=N3)N)C(=O)O	84.4	oral	HPLC	6	healthy	300	3.102
358	Ceftibuten	Kelloway, J. S., Awni, W. M., Lin, C. C., Lim, J., Affrime, M. B., Keane, W. F., Matzke, G. R., & Halstenson, C. E. (1991). Pharmacokinetics of ceftibuten-cis and its trans metabolite in healthy volunteers and in patients with chronic renal insufficiency. Antimicrobial agents and chemotherapy, 35(11), 2267-2274. https://doi.org/10.1128/AAC.35.11.2267	1991	Kelloway	10.1128/AAC.35.11.2267	C1C=C(N2[C@H](S1)[C@@H](C2=O)NC(=O)/C(=C\CC(=O)O)/C3=CSC(=N3)N)C(=O)O	79.7	oral	HPLC	6	mild renal impairment	300	1.716
359	Ceftibuten	Kelloway, J. S., Awni, W. M., Lin, C. C., Lim, J., Affrime, M. B., Keane, W. F., Matzke, G. R., & Halstenson, C. E. (1991). Pharmacokinetics of ceftibuten-cis and its trans metabolite in healthy volunteers and in patients with chronic renal insufficiency. Antimicrobial agents and chemotherapy, 35(11), 2267-2274. https://doi.org/10.1128/AAC.35.11.2267	1991	Kelloway	10.1128/AAC.35.11.2267	C1C=C(N2[C@H](S1)[C@@H](C2=O)NC(=O)/C(=C\CC(=O)O)/C3=CSC(=N3)N)C(=O)O	78.5	oral	HPLC	6	moderate renal impairment	300	0.732
360	Ceftibuten	Kelloway, J. S., Awni, W. M., Lin, C. C., Lim, J., Affrime, M. B., Keane, W. F., Matzke, G. R., & Halstenson, C. E. (1991). Pharmacokinetics of ceftibuten-cis and its trans metabolite in healthy volunteers and in patients with chronic renal insufficiency. Antimicrobial agents and chemotherapy, 35(11), 2267-2274. https://doi.org/10.1128/AAC.35.11.2267	1991	Kelloway	10.1128/AAC.35.11.2267	C1C=C(N2[C@H](S1)[C@@H](C2=O)NC(=O)/C(=C\CC(=O)O)/C3=CSC(=N3)N)C(=O)O	73.9	oral	HPLC	6	severe renal impairment	300	0.336
361	Ceftibuten	Kelloway, J. S., Awni, W. M., Lin, C. C., Lim, J., Affrime, M. B., Keane, W. F., Matzke, G. R., & Halstenson, C. E. (1991). Pharmacokinetics of ceftibuten-cis and its trans metabolite in healthy volunteers and in patients with chronic renal insufficiency. Antimicrobial agents and chemotherapy, 35(11), 2267-2274. https://doi.org/10.1128/AAC.35.11.2267	1991	Kelloway	10.1128/AAC.35.11.2267	C1C=C(N2[C@H](S1)[C@@H](C2=O)NC(=O)/C(=C\CC(=O)O)/C3=CSC(=N3)N)C(=O)O	58.9	oral	HPLC	6	end-stage renal disease	300	0.126
362	Ceftobiprole	Schmitt-Hoffmann, A., Roos, B., Schleimer, M., Sauer, J., Man, A., Nashed, N., Brown, T., Perez, A., Weidekamm, E., & Kovács, P. (2004). Single-dose pharmacokinetics and safety of a novel broad-spectrum cephalosporin (BAL5788) in healthy volunteers. Antimicrobial agents and chemotherapy, 48(7), 2570-2575. https://doi.org/10.1128/AAC.48.7.2570-2575.2004	2004	Schmitt-Hoffmann	10.1128/AAC.48.7.2570-2575.2004	C1CNC[C@@H]1N2CC/C(=C\C3=C(N4[C@@H]([C@@H](C4=O)NC(=O)/C(=N\O)/C5=NSC(=N5)N)SC3)C(=O)O)/C2=O	70	intravenous	LC	6	healthy	500	4.12
363	Ceftobiprole	Schmitt-Hoffmann, A., Roos, B., Schleimer, M., Sauer, J., Man, A., Nashed, N., Brown, T., Perez, A., Weidekamm, E., & Kovács, P. (2004). Single-dose pharmacokinetics and safety of a novel broad-spectrum cephalosporin (BAL5788) in healthy volunteers. Antimicrobial agents and chemotherapy, 48(7), 2570-2575. https://doi.org/10.1128/AAC.48.7.2570-2575.2004	2004	Schmitt-Hoffmann	10.1128/AAC.48.7.2570-2575.2004	C1CNC[C@@H]1N2CC/C(=C\C3=C(N4[C@@H]([C@@H](C4=O)NC(=O)/C(=N\O)/C5=NSC(=N5)N)SC3)C(=O)O)/C2=O	70	intravenous	LC	6	healthy	750	4.47
364	Ceftobiprole	Schmitt-Hoffmann, A., Roos, B., Schleimer, M., Sauer, J., Man, A., Nashed, N., Brown, T., Perez, A., Weidekamm, E., & Kovács, P. (2004). Single-dose pharmacokinetics and safety of a novel broad-spectrum cephalosporin (BAL5788) in healthy volunteers. Antimicrobial agents and chemotherapy, 48(7), 2570-2575. https://doi.org/10.1128/AAC.48.7.2570-2575.2004	2004	Schmitt-Hoffmann	10.1128/AAC.48.7.2570-2575.2004	C1CNC[C@@H]1N2CC/C(=C\C3=C(N4[C@@H]([C@@H](C4=O)NC(=O)/C(=N\O)/C5=NSC(=N5)N)SC3)C(=O)O)/C2=O	70	intravenous	LC	6	healthy	125	4.6
365	Ceftobiprole	Schmitt-Hoffmann, A., Roos, B., Schleimer, M., Sauer, J., Man, A., Nashed, N., Brown, T., Perez, A., Weidekamm, E., & Kovács, P. (2004). Single-dose pharmacokinetics and safety of a novel broad-spectrum cephalosporin (BAL5788) in healthy volunteers. Antimicrobial agents and chemotherapy, 48(7), 2570-2575. https://doi.org/10.1128/AAC.48.7.2570-2575.2004	2004	Schmitt-Hoffmann	10.1128/AAC.48.7.2570-2575.2004	C1CNC[C@@H]1N2CC/C(=C\C3=C(N4[C@@H]([C@@H](C4=O)NC(=O)/C(=N\O)/C5=NSC(=N5)N)SC3)C(=O)O)/C2=O	70	intravenous	LC	6	healthy	250	4.35
366	Ceftobiprole	Schmitt-Hoffmann, A., Roos, B., Schleimer, M., Sauer, J., Man, A., Nashed, N., Brown, T., Perez, A., Weidekamm, E., & Kovács, P. (2004). Single-dose pharmacokinetics and safety of a novel broad-spectrum cephalosporin (BAL5788) in healthy volunteers. Antimicrobial agents and chemotherapy, 48(7), 2570-2575. https://doi.org/10.1128/AAC.48.7.2570-2575.2004	2004	Schmitt-Hoffmann	10.1128/AAC.48.7.2570-2575.2004	C1CNC[C@@H]1N2CC/C(=C\C3=C(N4[C@@H]([C@@H](C4=O)NC(=O)/C(=N\O)/C5=NSC(=N5)N)SC3)C(=O)O)/C2=O	70	intravenous	LC	6	healthy	500	5.07
367	Ceftobiprole	Schmitt-Hoffmann, A., Roos, B., Schleimer, M., Sauer, J., Man, A., Nashed, N., Brown, T., Perez, A., Weidekamm, E., & Kovács, P. (2004). Single-dose pharmacokinetics and safety of a novel broad-spectrum cephalosporin (BAL5788) in healthy volunteers. Antimicrobial agents and chemotherapy, 48(7), 2570-2575. https://doi.org/10.1128/AAC.48.7.2570-2575.2004	2004	Schmitt-Hoffmann	10.1128/AAC.48.7.2570-2575.2004	C1CNC[C@@H]1N2CC/C(=C\C3=C(N4[C@@H]([C@@H](C4=O)NC(=O)/C(=N\O)/C5=NSC(=N5)N)SC3)C(=O)O)/C2=O	70	intravenous	LC	6	healthy	750	4.08
368	Ceftobiprole	Schmitt-Hoffmann, A., Roos, B., Schleimer, M., Sauer, J., Man, A., Nashed, N., Brown, T., Perez, A., Weidekamm, E., & Kovács, P. (2004). Single-dose pharmacokinetics and safety of a novel broad-spectrum cephalosporin (BAL5788) in healthy volunteers. Antimicrobial agents and chemotherapy, 48(7), 2570-2575. https://doi.org/10.1128/AAC.48.7.2570-2575.2004	2004	Schmitt-Hoffmann	10.1128/AAC.48.7.2570-2575.2004	C1CNC[C@@H]1N2CC/C(=C\C3=C(N4[C@@H]([C@@H](C4=O)NC(=O)/C(=N\O)/C5=NSC(=N5)N)SC3)C(=O)O)/C2=O	70	intravenous	LC	6	healthy	1000	4.16
369	Ceftriaxone	Kroh, U. F., Lennartz, H., Edwards, D. J., & Stoeckel, K. (1996). Pharmacokinetics of ceftriaxone in patients undergoing continuous veno-venous hemofiltration. Journal of clinical pharmacology, 36(12), 1114-1119. https://doi.org/10.1002/j.1552-4604.1996.tb04164.x	1996	Kroh	10.1002/j.1552-4604.1996.tb04164.x	CN1C(=NC(=O)C(=O)N1)SCC2=C(N3[C@@H]([C@@H](C3=O)NC(=O)/C(=N\OC)/C4=CSC(=N4)N)SC2)C(=O)O	76	intravenous	HPLC	5	healthy	2000	0.98
370	Ceftriaxone	Kroh, U. F., Lennartz, H., Edwards, D. J., & Stoeckel, K. (1996). Pharmacokinetics of ceftriaxone in patients undergoing continuous veno-venous hemofiltration. Journal of clinical pharmacology, 36(12), 1114-1119. https://doi.org/10.1002/j.1552-4604.1996.tb04164.x	1996	Kroh	10.1002/j.1552-4604.1996.tb04164.x	CN1C(=NC(=O)C(=O)N1)SCC2=C(N3[C@@H]([C@@H](C3=O)NC(=O)/C(=N\OC)/C4=CSC(=N4)N)SC2)C(=O)O	76	intravenous	HPLC	3	healthy	4000	0.89
371	Ceftriaxone	Kroh, U. F., Lennartz, H., Edwards, D. J., & Stoeckel, K. (1996). Pharmacokinetics of ceftriaxone in patients undergoing continuous veno-venous hemofiltration. Journal of clinical pharmacology, 36(12), 1114-1119. https://doi.org/10.1002/j.1552-4604.1996.tb04164.x	1996	Kroh	10.1002/j.1552-4604.1996.tb04164.x	CN1C(=NC(=O)C(=O)N1)SCC2=C(N3[C@@H]([C@@H](C3=O)NC(=O)/C(=N\OC)/C4=CSC(=N4)N)SC2)C(=O)O	78	intravenous	HPLC	4	mild renal impairment	2000	0.258
372	Ceftriaxone	Kroh, U. F., Lennartz, H., Edwards, D. J., & Stoeckel, K. (1996). Pharmacokinetics of ceftriaxone in patients undergoing continuous veno-venous hemofiltration. Journal of clinical pharmacology, 36(12), 1114-1119. https://doi.org/10.1002/j.1552-4604.1996.tb04164.x	1996	Kroh	10.1002/j.1552-4604.1996.tb04164.x	CN1C(=NC(=O)C(=O)N1)SCC2=C(N3[C@@H]([C@@H](C3=O)NC(=O)/C(=N\OC)/C4=CSC(=N4)N)SC2)C(=O)O	76	intravenous	HPLC	5	severe renal impairment	2000	2.4
373	Cefuroxime	Konishi, K., Suzuki, H., Hayashi, M., & Saruta, T. (1993). Pharmacokinetics of cefuroxime axetil in patients with normal and impaired renal function. The Journal of antimicrobial chemotherapy, 31(3), 413-420. https://doi.org/10.1093/jac/31.3.413	1993	Konishi	10.1093/jac/31.3.413	CO/N=C(/C1=CC=CO1)\C(=O)N[C@H]2[C@@H]3N(C2=O)C(=C(CS3)COC(=O)N)C(=O)O	70	oral	bioassay	6	healthy	500	11.161
374	Cefuroxime	Konishi, K., Suzuki, H., Hayashi, M., & Saruta, T. (1993). Pharmacokinetics of cefuroxime axetil in patients with normal and impaired renal function. The Journal of antimicrobial chemotherapy, 31(3), 413-420. https://doi.org/10.1093/jac/31.3.413	1993	Konishi	10.1093/jac/31.3.413	CO/N=C(/C1=CC=CO1)\C(=O)N[C@H]2[C@@H]3N(C2=O)C(=C(CS3)COC(=O)N)C(=O)O	70	oral	bioassay	6	mild renal impairment	500	6.495
375	Cefuroxime	Konishi, K., Suzuki, H., Hayashi, M., & Saruta, T. (1993). Pharmacokinetics of cefuroxime axetil in patients with normal and impaired renal function. The Journal of antimicrobial chemotherapy, 31(3), 413-420. https://doi.org/10.1093/jac/31.3.413	1993	Konishi	10.1093/jac/31.3.413	CO/N=C(/C1=CC=CO1)\C(=O)N[C@H]2[C@@H]3N(C2=O)C(=C(CS3)COC(=O)N)C(=O)O	70	oral	bioassay	7	moderate renal impairment	500	3.292
376	Cefuroxime	Konishi, K., Suzuki, H., Hayashi, M., & Saruta, T. (1993). Pharmacokinetics of cefuroxime axetil in patients with normal and impaired renal function. The Journal of antimicrobial chemotherapy, 31(3), 413-420. https://doi.org/10.1093/jac/31.3.413	1993	Konishi	10.1093/jac/31.3.413	CO/N=C(/C1=CC=CO1)\C(=O)N[C@H]2[C@@H]3N(C2=O)C(=C(CS3)COC(=O)N)C(=O)O	70	oral	bioassay	9	severe renal impairment	500	0.599
377	Celiprolol	Lilja JJ, Niemi M, Neuvonen PJ. Rifampicin reduces plasma concentrations of celiprolol. Eur J Clin Pharmacol. 2004 Jan;59(11):819-24. doi: 10.1007/s00228-003-0694-z. Epub 2003 Nov 12. PMID: 14614579.	2003	Lilja	10.1007/s00228-003-0694-z	CCN(CC)C(=O)NC1=CC(=C(C=C1)OCC(CNC(C)(C)C)O)C(=O)C	70	oral	HPLC	10	healthy	200	10.02
378	Cephalexin	Kirby, W. M., & Regamey, C. (1973). Pharmacokinetics of cefazolin compared with four other cephalosporins. The Journal of infectious diseases, 128, S341-S346. https://doi.org/10.1093/infdis/128.supplement_2.s341	1973	Kirby	10.1093/infdis/128.supplement_2.s341	CC1=C(N2[C@@H]([C@@H](C2=O)NC(=O)[C@@H](C3=CC=CC=C3)N)SC1)C(=O)O	70	intramuscular	agar well diffusion method	4	healthy	500	15.89
379	Cephalexin	Barbhaiya R. H. (1996). A pharmacokinetic comparison of cefadroxil and cephalexin after administration of 250, 500 and 1000 mg solution doses. Biopharmaceutics & drug disposition, 17(4), 319-330. https://doi.org/10.1002/(SICI)1099-081X(199605)17:4<319::AID-BDD957>3.0.CO;2-W	1996	Barbhaiya	10.1002/(SICI)1099-081X(199605)17:4<319::AID-BDD957>3.0.CO	CC1=C(N2[C@@H]([C@@H](C2=O)NC(=O)[C@@H](C3=CC=CC=C3)N)SC1)C(=O)O	69.9	oral	HPLC	12	healthy	250	14.4
380	Cephalexin	Barbhaiya R. H. (1996). A pharmacokinetic comparison of cefadroxil and cephalexin after administration of 250, 500 and 1000 mg solution doses. Biopharmaceutics & drug disposition, 17(4), 319-330. https://doi.org/10.1002/(SICI)1099-081X(199605)17:4<319::AID-BDD957>3.0.CO;2-W	1996	Barbhaiya	10.1002/(SICI)1099-081X(199605)17:4<319::AID-BDD957>3.0.CO	CC1=C(N2[C@@H]([C@@H](C2=O)NC(=O)[C@@H](C3=CC=CC=C3)N)SC1)C(=O)O	69.9	oral	HPLC	12	healthy	500	15
381	Cephalexin	Barbhaiya R. H. (1996). A pharmacokinetic comparison of cefadroxil and cephalexin after administration of 250, 500 and 1000 mg solution doses. Biopharmaceutics & drug disposition, 17(4), 319-330. https://doi.org/10.1002/(SICI)1099-081X(199605)17:4<319::AID-BDD957>3.0.CO;2-W	1996	Barbhaiya	10.1002/(SICI)1099-081X(199605)17:4<319::AID-BDD957>3.0.CO	CC1=C(N2[C@@H]([C@@H](C2=O)NC(=O)[C@@H](C3=CC=CC=C3)N)SC1)C(=O)O	69.9	oral	HPLC	12	healthy	1000	12.48
382	Cephaloridine	Kirby, W. M., & Regamey, C. (1973). Pharmacokinetics of cefazolin compared with four other cephalosporins. The Journal of infectious diseases, 128, S341-S346. https://doi.org/10.1093/infdis/128.supplement_2.s341	1973	Kirby	10.1093/infdis/128.supplement_2.s341	C1C(=C(N2[C@H](S1)[C@@H](C2=O)NC(=O)CC3=CC=CS3)C(=O)[O-])C[N+]4=CC=CC=C4	70	intramuscular	agar well diffusion method	2	healthy	500	7.882
383	Cephalothin	Fong, I. W., Ralph, E. D., Engelking, E. R., & Kirby, W. M. (1976). Clinical pharmacology of cefamandole as compared with cephalothin. Antimicrobial agents and chemotherapy, 9(1), 65-69. https://doi.org/10.1128/AAC.9.1.65	1976	Fong	10.1128/AAC.9.1.65	CC(=O)OCC1=C(N2[C@@H]([C@@H](C2=O)NC(=O)CC3=CC=CS3)SC1)C(=O)O	74.13	intravenous	agar well diffusion method	6	healthy	1000	17.39
384	Cephalothin	Fong, I. W., Ralph, E. D., Engelking, E. R., & Kirby, W. M. (1976). Clinical pharmacology of cefamandole as compared with cephalothin. Antimicrobial agents and chemotherapy, 9(1), 65-69. https://doi.org/10.1128/AAC.9.1.65	1976	Fong	10.1128/AAC.9.1.65	CC(=O)OCC1=C(N2[C@@H]([C@@H](C2=O)NC(=O)CC3=CC=CS3)SC1)C(=O)O	74.13	intravenous	agar well diffusion method	6	healthy	1000	17.39
385	Cephalothin	Sonneville, P. F., Kartodirdjo, R. R., Skeggs, H., Till, A. E., & Martin, C. M. (1976). Comparative clinical pharmacology of intravenous cefoxitin and cephalothin. European journal of clinical pharmacology, 09(5-6), 397-403. https://doi.org/10.1007/BF00606555	1976	Sonneville	10.1007/BF00606555	CC(=O)OCC1=C(N2[C@@H]([C@@H](C2=O)NC(=O)CC3=CC=CS3)SC1)C(=O)O	74.7	intravenous	anion exchange liquid chromatography technique	9	healthy	500	22.388
386	Cephalothin	Sonneville, P. F., Kartodirdjo, R. R., Skeggs, H., Till, A. E., & Martin, C. M. (1976). Comparative clinical pharmacology of intravenous cefoxitin and cephalothin. European journal of clinical pharmacology, 09(5-6), 397-403. https://doi.org/10.1007/BF00606555	1976	Sonneville	10.1007/BF00606555	CC(=O)OCC1=C(N2[C@@H]([C@@H](C2=O)NC(=O)CC3=CC=CS3)SC1)C(=O)O	74.7	intravenous	anion exchange liquid chromatography technique	9	healthy	1000	24.16
387	Cephalothin	Sonneville, P. F., Kartodirdjo, R. R., Skeggs, H., Till, A. E., & Martin, C. M. (1976). Comparative clinical pharmacology of intravenous cefoxitin and cephalothin. European journal of clinical pharmacology, 09(5-6), 397-403. https://doi.org/10.1007/BF00606555	1976	Sonneville	10.1007/BF00606555	CC(=O)OCC1=C(N2[C@@H]([C@@H](C2=O)NC(=O)CC3=CC=CS3)SC1)C(=O)O	74.7	intravenous	anion exchange liquid chromatography technique	9	healthy	2000	21.3
388	Cephanone	Kirby, W. M., & Regamey, C. (1973). Pharmacokinetics of cefazolin compared with four other cephalosporins. The Journal of infectious diseases, 128, S341-S346. https://doi.org/10.1093/infdis/128.supplement_2.s341	1973	Kirby	10.1093/infdis/128.supplement_2.s341	CC1=NN=C(S1)SCC2=C(N3[C@@H]([C@@H](C3=O)NC(=O)C[N+]4=CC(=O)ON4)SC2)C(=O)O	70	intramuscular	agar well diffusion method	5	healthy	500	2.964
389	Cephradine	Creasey WA, Adamovics J, Dhruv R, Platt TB, Sugerman AA. Pharmacokinetic interaction of aztreonam with other antibiotics. J Clin Pharmacol. 1984 Apr;24(4):174-80. doi: 10.1002/j.1552-4604.1984.tb01827.x. PMID: 6539343.	1984	Creasey	10.1002/j.1552-4604.1984.tb01827.x	CC1=C(N2[C@@H]([C@@H](C2=O)NC(=O)[C@@H](C3=CCC=CC3)N)SC1)C(=O)O	74	intravenous	HPLC	9	healthy	1000	21.283
390	Cephradine	Schwinghammer, T. L., Norden, C. W., & Gill, E. (1990). Pharmacokinetics of cephradine administered intravenously and orally to young and elderly subjects. Journal of clinical pharmacology, 30(10), 893-899. https://doi.org/10.1002/j.1552-4604.1990.tb03568.x	1990	Schwinghammer	10.1002/j.1552-4604.1990.tb03568.x	CC1=C(N2[C@@H]([C@@H](C2=O)NC(=O)[C@@H](C3=CCC=CC3)N)SC1)C(=O)O	66.4	intravenous	bioassay	10	healthy	1000	16.374
391	Cetagliptin	Wang, L., Lu, J., Zhou, S., Zhao, Y., Xie, L., Zhou, C., Chen, J., Ding, S., Xie, D., Ding, J., Yu, Q., Shen, H., Hao, G., & Shao, F. (2021). First-in-Human, Single-Ascending Dose and Food Effect Studies to Assess the Safety, Tolerability, Pharmacokinetics and Pharmacodynamics of Cetagliptin, a Dipeptidyl Peptidase-4 Inhibitor for the Treatment of Type 2 Diabetes Mellitus. Clinical drug investiga…	2021	Wang	10.1007/s40261-021-01088-5	C[C@@H]1C2=CN=C(N2CCN1C(=O)C[C@@H](CC3=CC(=C(C=C3F)F)F)N)C(F)(F)F	61.1	oral	LC-MS/MS	6	healthy	50	8.36
392	Cetagliptin	Wang, L., Lu, J., Zhou, S., Zhao, Y., Xie, L., Zhou, C., Chen, J., Ding, S., Xie, D., Ding, J., Yu, Q., Shen, H., Hao, G., & Shao, F. (2021). First-in-Human, Single-Ascending Dose and Food Effect Studies to Assess the Safety, Tolerability, Pharmacokinetics and Pharmacodynamics of Cetagliptin, a Dipeptidyl Peptidase-4 Inhibitor for the Treatment of Type 2 Diabetes Mellitus. Clinical drug investiga…	2021	Wang	10.1007/s40261-021-01088-5	C[C@@H]1C2=CN=C(N2CCN1C(=O)C[C@@H](CC3=CC(=C(C=C3F)F)F)N)C(F)(F)F	61.1	oral	LC-MS/MS	6	healthy	100	12
393	Cetagliptin	Wang, L., Lu, J., Zhou, S., Zhao, Y., Xie, L., Zhou, C., Chen, J., Ding, S., Xie, D., Ding, J., Yu, Q., Shen, H., Hao, G., & Shao, F. (2021). First-in-Human, Single-Ascending Dose and Food Effect Studies to Assess the Safety, Tolerability, Pharmacokinetics and Pharmacodynamics of Cetagliptin, a Dipeptidyl Peptidase-4 Inhibitor for the Treatment of Type 2 Diabetes Mellitus. Clinical drug investiga…	2021	Wang	10.1007/s40261-021-01088-5	C[C@@H]1C2=CN=C(N2CCN1C(=O)C[C@@H](CC3=CC(=C(C=C3F)F)F)N)C(F)(F)F	61.1	oral	LC-MS/MS	6	healthy	300	10.8
394	Cetirizine	Baltes, E., Coupez, R., Giezek, H., Voss, G., Meyerhoff, C., & Strolin Benedetti, M. (2001). Absorption and disposition of levocetirizine, the eutomer of cetirizine, administered alone or as cetirizine to healthy volunteers. Fundamental & clinical pharmacology, 15(4), 269-277. https://doi.org/10.1046/j.1472-8206.2001.00035.x	2001	Baltes	10.1046/j.1472-8206.2001.00035.x	C1CN(CCN1CCOCC(=O)O)C(C2=CC=CC=C2)C3=CC=C(C=C3)Cl	67.3	oral	HPLC	24	healthy	20	1.919
395	Cetirizine dihydrochloride	Strolin Benedetti, M., Whomsley, R., Mathy, F. X., Jacques, P., Espie, P., & Canning, M. (2008). Stereoselective renal tubular secretion of levocetirizine and dextrocetirizine, the two enantiomers of the H1-antihistamine cetirizine. Fundamental & clinical pharmacology, 22(1), 19-23. https://doi.org/10.1111/j.1472-8206.2007.00543.x	2008	Strolin	10.1111/j.1472-8206.2007.00543.x	C1CN(CCN1CCOCC(=O)O)C(C2=CC=CC=C2)C3=CC=C(C=C3)Cl.Cl.Cl	69	oral	HPLC	24	healthy	20	1.919
396	CGP36742	Gleiter, C. H., Farger, G., & Möbius, H. J. (1996). Pharmacokinetics of CGP 36,742, an orally active GABAB antagonist, in humans. Journal of clinical pharmacology, 36(5), 428-438. https://doi.org/10.1002/j.1552-4604.1996.tb05030.x	1996	Gleiter	10.1002/j.1552-4604.1996.tb05030.x	CCCCP(=O)(CCCN)O	76	oral	HPLC	12	healthy	1800	7.512
397	Chloroquine	Aderounmu AF, Salako LA, Lindström B, Walker O, Ekman L. Comparison of the pharmacokinetics of chloroquine after single intravenous and intramuscular administration in healthy Africans. Br J Clin Pharmacol. 1986 Nov;22(5):559-64. doi: 10.1111/j.1365-2125.1986.tb02935.x. PMID: 3790402; PMCID: PMC1401181.	1986	Aderounmu	10.1111/j.1365-2125.1986.tb02935.x	CCN(CC)CCCC(C)NC1=C2C=CC(=CC2=NC=C1)Cl	58.2	intramuscular	HPLC	11	healthy	200	8.7
398	Chloroquine	Gustafsson, L. L., Walker, O., Alván, G., Beermann, B., Estevez, F., Gleisner, L., Lindström, B., & Sjöqvist, F. (1983). Disposition of chloroquine in man after single intravenous and oral doses. British journal of clinical pharmacology, 15(4), 471-479. https://doi.org/10.1111/j.1365-2125.1983.tb01532.x	1983	Gustafsson	10.1111/j.1365-2125.1983.tb01532.x	CCN(CC)CCCC(C)NC1=C2C=CC(=CC2=NC=C1)Cl	78	intravenous	HPLC	11	healthy	300	24.72
399	Chloroquine	Gustafsson, L. L., Walker, O., Alván, G., Beermann, B., Estevez, F., Gleisner, L., Lindström, B., & Sjöqvist, F. (1983). Disposition of chloroquine in man after single intravenous and oral doses. British journal of clinical pharmacology, 15(4), 471-479. https://doi.org/10.1111/j.1365-2125.1983.tb01532.x	1983	Gustafsson	10.1111/j.1365-2125.1983.tb01532.x	CCN(CC)CCCC(C)NC1=C2C=CC(=CC2=NC=C1)Cl	78	oral	HPLC	11	healthy	300	25.8
400	Chloroquine	Walker, O., Salako, L. A., Alván, G., Ericsson, O., & Sjöqvist, F. (1987). The disposition of chloroquine in healthy Nigerians after single intravenous and oral doses. British journal of clinical pharmacology, 23(3), 295-301. https://doi.org/10.1111/j.1365-2125.1987.tb03048.x	1987	Walker	10.1111/j.1365-2125.1987.tb03048.x	CCN(CC)CCCC(C)NC1=C2C=CC(=CC2=NC=C1)Cl	58	oral	HPLC	8	healthy	600	22.68
401	Chloroquine	Walker, O., Salako, L. A., Alván, G., Ericsson, O., & Sjöqvist, F. (1987). The disposition of chloroquine in healthy Nigerians after single intravenous and oral doses. British journal of clinical pharmacology, 23(3), 295-301. https://doi.org/10.1111/j.1365-2125.1987.tb03048.x	1987	Walker	10.1111/j.1365-2125.1987.tb03048.x	CCN(CC)CCCC(C)NC1=C2C=CC(=CC2=NC=C1)Cl	54	intravenous	HPLC	6	healthy	108	20.76
402	Chloroquine	Rengelshausen, J., Burhenne, J., Fröhlich, M., Tayrouz, Y., Singh, S. K., Riedel, K. D., Müller, O., Hoppe-Tichy, T., Haefeli, W. E., Mikus, G., & Walter-Sack, I. (2004). Pharmacokinetic interaction of chloroquine and methylene blue combination against malaria. European journal of clinical pharmacology, 60(10), 709-715. https://doi.org/10.1007/s00228-004-0818-0	2004	Rengelshausen	10.1007/s00228-004-0818-0	CCN(CC)CCCC(C)NC1=C2C=CC(=CC2=NC=C1)Cl	68.75	oral	HPLC	24	healthy	2187.5	18.96
403	Chlortalidone	Fleuren HL, Thien TA, Verwey-van Wissen CP, van Rossum JM. Absolute bioavailability of chlorthalidone in man: a cross-over study after intravenous and oral administration. Eur J Clin Pharmacol. 1979 Feb 19;15(1):35-50. doi: 10.1007/BF00563556. PMID: 421727.	1979	Fleuren	10.1007/BF00563556	C1=CC=C2C(=C1)C(=O)NC2(C3=CC(=C(C=C3)Cl)S(=O)(=O)N)O	75.71	intravenous	GC-MS	7	healthy	50	4.114
404	Chlortalidone	Fleuren HL, Thien TA, Verwey-van Wissen CP, van Rossum JM. Absolute bioavailability of chlorthalidone in man: a cross-over study after intravenous and oral administration. Eur J Clin Pharmacol. 1979 Feb 19;15(1):35-50. doi: 10.1007/BF00563556. PMID: 421727.	1979	Fleuren	10.1007/BF00563556	C1=CC=C2C(=C1)C(=O)NC2(C3=CC(=C(C=C3)Cl)S(=O)(=O)N)O	75.71	oral	GC-MS	7	healthy	50	4
405	Cibenzoline	Brazzell, R. K., Rees, M. M., Khoo, K. C., Szuna, A. J., Sandor, D., & Hannigan, J. (1984). Age and cibenzoline disposition. Clinical pharmacology and therapeutics, 36(5), 613-619. https://doi.org/10.1038/clpt.1984.230	1984	Brazzell	10.1038/clpt.1984.230	C1CN=C(N1)C2CC2(C3=CC=CC=C3)C4=CC=CC=C4	68	oral	HPLC	36	healthy	160	23.04
406	Cidofovir	Cundy, K. C., Barditch-Crovo, P., Petty, B. G., Ruby, A., Redpath, M., Jaffe, H. S., & Lietman, P. S. (1999). Clinical pharmacokinetics of 1-[((S)-2-hydroxy-2-oxo-1,4,2-dioxaphosphorinan-5-yl)methyl]cytosine in human immunodeficiency virus-infected patients. Antimicrobial agents and chemotherapy, 43(2), 271-277. https://doi.org/10.1128/AAC.43.2.271	1999	Cundy	10.1128/AAC.43.2.271	C1=CN(C(=O)N=C1N)C[C@@H](CO)OCP(=O)(O)O	84.6	intravenous	HPLC	6	HIV	126.9	9.56
407	Cidofovir	Cundy, K. C., Barditch-Crovo, P., Petty, B. G., Ruby, A., Redpath, M., Jaffe, H. S., & Lietman, P. S. (1999). Clinical pharmacokinetics of 1-[((S)-2-hydroxy-2-oxo-1,4,2-dioxaphosphorinan-5-yl)methyl]cytosine in human immunodeficiency virus-infected patients. Antimicrobial agents and chemotherapy, 43(2), 271-277. https://doi.org/10.1128/AAC.43.2.271	1999	Cundy	10.1128/AAC.43.2.271	C1=CN(C(=O)N=C1N)C[C@@H](CO)OCP(=O)(O)O	78.7	intravenous	HPLC	6	HIV	236.1	11.412
408	Cidofovir	Cundy, K. C., Barditch-Crovo, P., Petty, B. G., Ruby, A., Redpath, M., Jaffe, H. S., & Lietman, P. S. (1999). Clinical pharmacokinetics of 1-[((S)-2-hydroxy-2-oxo-1,4,2-dioxaphosphorinan-5-yl)methyl]cytosine in human immunodeficiency virus-infected patients. Antimicrobial agents and chemotherapy, 43(2), 271-277. https://doi.org/10.1128/AAC.43.2.271	1999	Cundy	10.1128/AAC.43.2.271	C1=CN(C(=O)N=C1N)C[C@@H](CO)OCP(=O)(O)O	78.1	intravenous	HPLC	6	HIV	390.5	10.778
409	Cidofovir	Cundy, K. C., Barditch-Crovo, P., Petty, B. G., Ruby, A., Redpath, M., Jaffe, H. S., & Lietman, P. S. (1999). Clinical pharmacokinetics of 1-[((S)-2-hydroxy-2-oxo-1,4,2-dioxaphosphorinan-5-yl)methyl]cytosine in human immunodeficiency virus-infected patients. Antimicrobial agents and chemotherapy, 43(2), 271-277. https://doi.org/10.1128/AAC.43.2.271	1999	Cundy	10.1128/AAC.43.2.271	C1=CN(C(=O)N=C1N)C[C@@H](CO)OCP(=O)(O)O	71.4	intravenous	HPLC	4	HIV	535.5	9.496
410	Cilazaprilat	Whitehead, E. M., Walters, G. E., Williams, P. E., & Johnston, G. D. (1989). Pharmacokinetics of intravenous cilazaprilat in normal volunteers. British journal of clinical pharmacology, 27(6), 873-875. https://doi.org/10.1111/j.1365-2125.1989.tb03453.x	1989	Whitehead	10.1111/j.1365-2125.1989.tb03453.x	C1C[C@@H](C(=O)N2[C@@H](CCCN2C1)C(=O)O)N[C@@H](CCC3=CC=CC=C3)C(=O)O	70	intravenous	HPLC	8	healthy	1	5.3
411	Cilazaprilat	Whitehead, E. M., Walters, G. E., Williams, P. E., & Johnston, G. D. (1989). Pharmacokinetics of intravenous cilazaprilat in normal volunteers. British journal of clinical pharmacology, 27(6), 873-875. https://doi.org/10.1111/j.1365-2125.1989.tb03453.x	1989	Whitehead	10.1111/j.1365-2125.1989.tb03453.x	C1C[C@@H](C(=O)N2[C@@H](CCCN2C1)C(=O)O)N[C@@H](CCC3=CC=CC=C3)C(=O)O	70	intravenous	HPLC	8	healthy	2	8.1
412	Cilazaprilat	Whitehead, E. M., Walters, G. E., Williams, P. E., & Johnston, G. D. (1989). Pharmacokinetics of intravenous cilazaprilat in normal volunteers. British journal of clinical pharmacology, 27(6), 873-875. https://doi.org/10.1111/j.1365-2125.1989.tb03453.x	1989	Whitehead	10.1111/j.1365-2125.1989.tb03453.x	C1C[C@@H](C(=O)N2[C@@H](CCCN2C1)C(=O)O)N[C@@H](CCC3=CC=CC=C3)C(=O)O	70	intravenous	HPLC	8	healthy	4	9.8
413	Cimetidine	Drayer, D. E., Romankiewicz, J., Lorenzo, B., & Reidenberg, M. M. (1982). Age and renal clearance of cimetidine. Clinical pharmacology and therapeutics, 31(1), 45-50. https://doi.org/10.1038/clpt.1982.7	1982	Drayer	10.1038/clpt.1982.7	CC1=C(N=CN1)CSCCNC(=NC)NC#N	70	intravenous	HPLC	35	patients	300	17.64
414	Cimetidine	Bauer, L. A., Wareing-Tran, C., Edwards, W. A., Raisys, V., Ferreri, L., Jack, R., Dellinger, E. P., & Simonowitz, D. (1985). Cimetidine clearance in the obese. Clinical pharmacology and therapeutics, 37(4), 425-430. https://doi.org/10.1038/clpt.1985.66	1985	Bauer	10.1038/clpt.1985.66	CC1=C(N=CN1)CSCCNC(=NC)NC#N	62	intravenous	HPLC	6	healthy	600	19.08
415	Cimetidine	Bauer, L. A., Wareing-Tran, C., Edwards, W. A., Raisys, V., Ferreri, L., Jack, R., Dellinger, E. P., & Simonowitz, D. (1985). Cimetidine clearance in the obese. Clinical pharmacology and therapeutics, 37(4), 425-430. https://doi.org/10.1038/clpt.1985.66	1985	Bauer	10.1038/clpt.1985.66	CC1=C(N=CN1)CSCCNC(=NC)NC#N	140	intravenous	HPLC	6	obese	600	48.48
416	Cimetidine	Gersema, L. M., Park, G. D., Kitt, T. M., & Spector, R. (1987). The effect of dietary protein-calorie restriction on the renal elimination of cimetidine. Clinical pharmacology and therapeutics, 42(4), 471-475. https://doi.org/10.1038/clpt.1987.180	1987	Gersema	10.1038/clpt.1987.180	CC1=C(N=CN1)CSCCNC(=NC)NC#N	77.3	intravenous	HPLC	5	healthy	541.1	3.828
417	Cimetidine	Gisclon, L. G., Boyd, R. A., Williams, R. L., & Giacomini, K. M. (1989). The effect of probenecid on the renal elimination of cimetidine. Clinical pharmacology and therapeutics, 45(4), 444-452. https://doi.org/10.1038/clpt.1989.53	1989	Gisclon	10.1038/clpt.1989.53	CC1=C(N=CN1)CSCCNC(=NC)NC#N	70	intravenous	HPLC	6	healthy	300	25.02
418	Ciprofloxacin	Lettieri JT, Rogge MC, Kaiser L, Echols RM, Heller AH. Pharmacokinetic profiles of ciprofloxacin after single intravenous and oral doses. Antimicrob Agents Chemother. 1992 May;36(5):993-6. doi: 10.1128/AAC.36.5.993. PMID: 1510426; PMCID: PMC188820.	1992	Lettieri	10.1128/AAC.36.5.993	C1CC1N2C=C(C(=O)C3=CC(=C(C=C32)N4CCNCC4)F)C(=O)O	73	intravenous	HPLC	12	healthy	300	23.28
419	Ciprofloxacin	Lettieri JT, Rogge MC, Kaiser L, Echols RM, Heller AH. Pharmacokinetic profiles of ciprofloxacin after single intravenous and oral doses. Antimicrob Agents Chemother. 1992 May;36(5):993-6. doi: 10.1128/AAC.36.5.993. PMID: 1510426; PMCID: PMC188820.	1992	Lettieri	10.1128/AAC.36.5.993	C1CC1N2C=C(C(=O)C3=CC(=C(C=C32)N4CCNCC4)F)C(=O)O	73	intravenous	HPLC	12	healthy	400	21.48
420	Ciprofloxacin	Lettieri JT, Rogge MC, Kaiser L, Echols RM, Heller AH. Pharmacokinetic profiles of ciprofloxacin after single intravenous and oral doses. Antimicrob Agents Chemother. 1992 May;36(5):993-6. doi: 10.1128/AAC.36.5.993. PMID: 1510426; PMCID: PMC188820.	1992	Lettieri	10.1128/AAC.36.5.993	C1CC1N2C=C(C(=O)C3=CC(=C(C=C32)N4CCNCC4)F)C(=O)O	73	oral	HPLC	12	healthy	500	18.66
421	Ciprofloxacin	Lettieri JT, Rogge MC, Kaiser L, Echols RM, Heller AH. Pharmacokinetic profiles of ciprofloxacin after single intravenous and oral doses. Antimicrob Agents Chemother. 1992 May;36(5):993-6. doi: 10.1128/AAC.36.5.993. PMID: 1510426; PMCID: PMC188820.	1992	Lettieri	10.1128/AAC.36.5.993	C1CC1N2C=C(C(=O)C3=CC(=C(C=C32)N4CCNCC4)F)C(=O)O	73	oral	HPLC	12	healthy	750	16.8
422	Ciprofloxacin	Höffler, D., Dalhoff, A., Gau, W., Beermann, D., & Michl, A. (1984). Dose- and sex-independent disposition of ciprofloxacin. European journal of clinical microbiology, 3(4), 363-366. https://doi.org/10.1007/BF01977496	1984	Höffler	10.1007/BF01977496	C1CC1N2C=C(C(=O)C3=CC(=C(C=C32)N4CCNCC4)F)C(=O)O	69.7	oral	HPLC	15	healthy	100	23.754
423	Ciprofloxacin	Höffler, D., Dalhoff, A., Gau, W., Beermann, D., & Michl, A. (1984). Dose- and sex-independent disposition of ciprofloxacin. European journal of clinical microbiology, 3(4), 363-366. https://doi.org/10.1007/BF01977496	1984	Höffler	10.1007/BF01977496	C1CC1N2C=C(C(=O)C3=CC(=C(C=C32)N4CCNCC4)F)C(=O)O	69.7	oral	HPLC	16	healthy	250	21.621
424	Ciprofloxacin	Höffler, D., Dalhoff, A., Gau, W., Beermann, D., & Michl, A. (1984). Dose- and sex-independent disposition of ciprofloxacin. European journal of clinical microbiology, 3(4), 363-366. https://doi.org/10.1007/BF01977496	1984	Höffler	10.1007/BF01977496	C1CC1N2C=C(C(=O)C3=CC(=C(C=C32)N4CCNCC4)F)C(=O)O	69.7	oral	HPLC	15	healthy	500	20.471
425	Ciprofloxacin	Höffler, D., Dalhoff, A., Gau, W., Beermann, D., & Michl, A. (1984). Dose- and sex-independent disposition of ciprofloxacin. European journal of clinical microbiology, 3(4), 363-366. https://doi.org/10.1007/BF01977496	1984	Höffler	10.1007/BF01977496	C1CC1N2C=C(C(=O)C3=CC(=C(C=C32)N4CCNCC4)F)C(=O)O	69.7	oral	HPLC	15	healthy	1000	18.547
426	Ciprofloxacin	Höffler, D., Dalhoff, A., Gau, W., Beermann, D., & Michl, A. (1984). Dose- and sex-independent disposition of ciprofloxacin. European journal of clinical microbiology, 3(4), 363-366. https://doi.org/10.1007/BF01977496	1984	Höffler	10.1007/BF01977496	C1CC1N2C=C(C(=O)C3=CC(=C(C=C32)N4CCNCC4)F)C(=O)O	75	oral	HPLC	6	healthy	250	22.86
427	Ciprofloxacin	Höffler, D., Dalhoff, A., Gau, W., Beermann, D., & Michl, A. (1984). Dose- and sex-independent disposition of ciprofloxacin. European journal of clinical microbiology, 3(4), 363-366. https://doi.org/10.1007/BF01977496	1984	Höffler	10.1007/BF01977496	C1CC1N2C=C(C(=O)C3=CC(=C(C=C32)N4CCNCC4)F)C(=O)O	75	intravenous	HPLC	6	healthy	100	19.89
428	Ciprofloxacin	Davis, R. L., Koup, J. R., Williams-Warren, J., Weber, A., & Smith, A. L. (1985). Pharmacokinetics of three oral formulations of ciprofloxacin. Antimicrobial agents and chemotherapy, 28(1), 74-77. https://doi.org/10.1128/AAC.28.1.74	1985	Davis	10.1128/AAC.28.1.74	C1CC1N2C=C(C(=O)C3=CC(=C(C=C32)N4CCNCC4)F)C(=O)O	78	oral	HPLC	18	healthy	500	21.35
429	Ciprofloxacin	Gonzalez, M. A., Moranchel, A. H., Duran, S., Pichardo, A., Magana, J. L., Painter, B., Forrest, A., & Drusano, G. L. (1985). Multiple-dose pharmacokinetics of ciprofloxacin administered intravenously to normal volunteers. Antimicrobial agents and chemotherapy, 28(2), 235-239. https://doi.org/10.1128/AAC.28.2.235	1985	Gonzalez	10.1128/AAC.28.2.235	C1CC1N2C=C(C(=O)C3=CC(=C(C=C32)N4CCNCC4)F)C(=O)O	63.9	intravenous	agar well diffusion method	9	healthy	200	19.58
430	Ciprofloxacin	Gonzalez, M. A., Moranchel, A. H., Duran, S., Pichardo, A., Magana, J. L., Painter, B., Forrest, A., & Drusano, G. L. (1985). Multiple-dose pharmacokinetics of ciprofloxacin administered intravenously to normal volunteers. Antimicrobial agents and chemotherapy, 28(2), 235-239. https://doi.org/10.1128/AAC.28.2.235	1985	Gonzalez	10.1128/AAC.28.2.235	C1CC1N2C=C(C(=O)C3=CC(=C(C=C32)N4CCNCC4)F)C(=O)O	63.9	intravenous	agar well diffusion method	9	healthy	300	18.475
431	Ciprofloxacin	Gonzalez, M. A., Moranchel, A. H., Duran, S., Pichardo, A., Magana, J. L., Painter, B., Forrest, A., & Drusano, G. L. (1985). Multiple-dose pharmacokinetics of ciprofloxacin administered intravenously to normal volunteers. Antimicrobial agents and chemotherapy, 28(2), 235-239. https://doi.org/10.1128/AAC.28.2.235	1985	Gonzalez	10.1128/AAC.28.2.235	C1CC1N2C=C(C(=O)C3=CC(=C(C=C32)N4CCNCC4)F)C(=O)O	63.9	intravenous	agar well diffusion method	9	healthy	400	18.877
432	Ciprofloxacin	Gonzalez, M. A., Moranchel, A. H., Duran, S., Pichardo, A., Magana, J. L., Painter, B., & Drusano, G. L. (1985). Multiple-dose ciprofloxacin dose ranging and kinetics. Clinical pharmacology and therapeutics, 37(6), 633-637. https://doi.org/10.1038/clpt.1985.102	1985	Gonzalez	10.1038/clpt.1985.102	C1CC1N2C=C(C(=O)C3=CC(=C(C=C32)N4CCNCC4)F)C(=O)O	60.85	intravenous	agar well diffusion method	9	healthy	25	21.165
433	Ciprofloxacin	Gonzalez, M. A., Moranchel, A. H., Duran, S., Pichardo, A., Magana, J. L., Painter, B., & Drusano, G. L. (1985). Multiple-dose ciprofloxacin dose ranging and kinetics. Clinical pharmacology and therapeutics, 37(6), 633-637. https://doi.org/10.1038/clpt.1985.102	1985	Gonzalez	10.1038/clpt.1985.102	C1CC1N2C=C(C(=O)C3=CC(=C(C=C32)N4CCNCC4)F)C(=O)O	60.85	intravenous	agar well diffusion method	9	healthy	50	21.753
434	Ciprofloxacin	Gonzalez, M. A., Moranchel, A. H., Duran, S., Pichardo, A., Magana, J. L., Painter, B., & Drusano, G. L. (1985). Multiple-dose ciprofloxacin dose ranging and kinetics. Clinical pharmacology and therapeutics, 37(6), 633-637. https://doi.org/10.1038/clpt.1985.102	1985	Gonzalez	10.1038/clpt.1985.102	C1CC1N2C=C(C(=O)C3=CC(=C(C=C32)N4CCNCC4)F)C(=O)O	60.85	intravenous	agar well diffusion method	9	healthy	75	25.28
435	Ciprofloxacin	Drusano, G. L., Standiford, H. C., Plaisance, K., Forrest, A., Leslie, J., & Caldwell, J. (1986). Absolute oral bioavailability of ciprofloxacin. Antimicrobial agents and chemotherapy, 30(3), 444-446. https://doi.org/10.1128/AAC.30.3.444	1986	Drusano	10.1128/AAC.30.3.444	C1CC1N2C=C(C(=O)C3=CC(=C(C=C32)N4CCNCC4)F)C(=O)O	70	intravenous	HPLC	12	healthy	200	17.761
436	Ciprofloxacin	Drusano, G. L., Standiford, H. C., Plaisance, K., Forrest, A., Leslie, J., & Caldwell, J. (1986). Absolute oral bioavailability of ciprofloxacin. Antimicrobial agents and chemotherapy, 30(3), 444-446. https://doi.org/10.1128/AAC.30.3.444	1986	Drusano	10.1128/AAC.30.3.444	C1CC1N2C=C(C(=O)C3=CC(=C(C=C32)N4CCNCC4)F)C(=O)O	70	oral	HPLC	12	healthy	200	17.897
437	Ciprofloxacin	Davis, R. L., Koup, J. R., Williams-Warren, J., Weber, A., Heggen, L., Stempel, D., & Smith, A. L. (1987). Pharmacokinetics of ciprofloxacin in cystic fibrosis. Antimicrobial agents and chemotherapy, 31(6), 915-919. https://doi.org/10.1128/AAC.31.6.915	1987	Davis	10.1128/AAC.31.6.915	C1CC1N2C=C(C(=O)C3=CC(=C(C=C32)N4CCNCC4)F)C(=O)O	75.9	intravenous	HPLC	12	healthy	200	20.8
438	Ciprofloxacin	Davis, R. L., Koup, J. R., Williams-Warren, J., Weber, A., Heggen, L., Stempel, D., & Smith, A. L. (1987). Pharmacokinetics of ciprofloxacin in cystic fibrosis. Antimicrobial agents and chemotherapy, 31(6), 915-919. https://doi.org/10.1128/AAC.31.6.915	1987	Davis	10.1128/AAC.31.6.915	C1CC1N2C=C(C(=O)C3=CC(=C(C=C32)N4CCNCC4)F)C(=O)O	75.9	oral	HPLC	12	healthy	750	17.3
439	Ciprofloxacin	Davis, R. L., Koup, J. R., Williams-Warren, J., Weber, A., Heggen, L., Stempel, D., & Smith, A. L. (1987). Pharmacokinetics of ciprofloxacin in cystic fibrosis. Antimicrobial agents and chemotherapy, 31(6), 915-919. https://doi.org/10.1128/AAC.31.6.915	1987	Davis	10.1128/AAC.31.6.915	C1CC1N2C=C(C(=O)C3=CC(=C(C=C32)N4CCNCC4)F)C(=O)O	57.9	intravenous	HPLC	12	cystic fibrosis	200	17.9
440	Ciprofloxacin	Davis, R. L., Koup, J. R., Williams-Warren, J., Weber, A., Heggen, L., Stempel, D., & Smith, A. L. (1987). Pharmacokinetics of ciprofloxacin in cystic fibrosis. Antimicrobial agents and chemotherapy, 31(6), 915-919. https://doi.org/10.1128/AAC.31.6.915	1987	Davis	10.1128/AAC.31.6.915	C1CC1N2C=C(C(=O)C3=CC(=C(C=C32)N4CCNCC4)F)C(=O)O	57.9	oral	HPLC	12	cystic fibrosis	750	14.3
441	Ciprofloxacin	Ljungberg, B., & Nilsson-Ehle, I. (1989). Pharmacokinetics of ciprofloxacin in the elderly: increased oral bioavailability and reduced renal clearance. European journal of clinical microbiology & infectious diseases : official publication of the European Society of Clinical Microbiology, 8(6), 515-520. https://doi.org/10.1007/BF01967470	1989	Ljungberg	10.1007/BF01967470	C1CC1N2C=C(C(=O)C3=CC(=C(C=C32)N4CCNCC4)F)C(=O)O	69.4	intravenous	HPLC	8	healthy	250	16.889
442	Ciprofloxacin	Ljungberg, B., & Nilsson-Ehle, I. (1989). Pharmacokinetics of ciprofloxacin in the elderly: increased oral bioavailability and reduced renal clearance. European journal of clinical microbiology & infectious diseases : official publication of the European Society of Clinical Microbiology, 8(6), 515-520. https://doi.org/10.1007/BF01967470	1989	Ljungberg	10.1007/BF01967470	C1CC1N2C=C(C(=O)C3=CC(=C(C=C32)N4CCNCC4)F)C(=O)O	69.4	oral	HPLC	8	healthy	250	18.082
443	Ciprofloxacin	Ljungberg, B., & Nilsson-Ehle, I. (1989). Pharmacokinetics of ciprofloxacin in the elderly: increased oral bioavailability and reduced renal clearance. European journal of clinical microbiology & infectious diseases : official publication of the European Society of Clinical Microbiology, 8(6), 515-520. https://doi.org/10.1007/BF01967470	1989	Ljungberg	10.1007/BF01967470	C1CC1N2C=C(C(=O)C3=CC(=C(C=C32)N4CCNCC4)F)C(=O)O	69.4	oral	HPLC	8	healthy	500	16.261
444	Ciprofloxacin	Jaehde, U., Sörgel, F., Reiter, A., Sigl, G., Naber, K. G., & Schunack, W. (1995). Effect of probenecid on the distribution and elimination of ciprofloxacin in humans. Clinical pharmacology and therapeutics, 58(5), 532-541. https://doi.org/10.1016/0009-9236(95)90173-6	1995	Jaehde	10.1016/0009-9236(95)90173-6	C1CC1N2C=C(C(=O)C3=CC(=C(C=C32)N4CCNCC4)F)C(=O)O	67.1	intravenous	HPLC	12	healthy	200	22.38
445	Ciprofloxacin	Shah, A., Lettieri, J., Blum, R., Millikin, S., Sica, D., & Heller, A. H. (1996). Pharmacokinetics of intravenous ciprofloxacin in normal and renally impaired subjects. The Journal of antimicrobial chemotherapy, 38(1), 103-116. https://doi.org/10.1093/jac/38.1.103	1996	Shah	10.1093/jac/38.1.103	C1CC1N2C=C(C(=O)C3=CC(=C(C=C32)N4CCNCC4)F)C(=O)O	87	intravenous	HPLC	10	healthy	1200	20.358
446	Ciprofloxacin	Shah, A., Lettieri, J., Blum, R., Millikin, S., Sica, D., & Heller, A. H. (1996). Pharmacokinetics of intravenous ciprofloxacin in normal and renally impaired subjects. The Journal of antimicrobial chemotherapy, 38(1), 103-116. https://doi.org/10.1093/jac/38.1.103	1996	Shah	10.1093/jac/38.1.103	C1CC1N2C=C(C(=O)C3=CC(=C(C=C32)N4CCNCC4)F)C(=O)O	81.8	intravenous	HPLC	11	mild renal impairment	1200	11.288
447	Ciprofloxacin	Shah, A., Lettieri, J., Blum, R., Millikin, S., Sica, D., & Heller, A. H. (1996). Pharmacokinetics of intravenous ciprofloxacin in normal and renally impaired subjects. The Journal of antimicrobial chemotherapy, 38(1), 103-116. https://doi.org/10.1093/jac/38.1.103	1996	Shah	10.1093/jac/38.1.103	C1CC1N2C=C(C(=O)C3=CC(=C(C=C32)N4CCNCC4)F)C(=O)O	81.1	intravenous	HPLC	11	moderate renal impairment	800	7.056
448	Ciprofloxacin	Shah, A., Lettieri, J., Blum, R., Millikin, S., Sica, D., & Heller, A. H. (1996). Pharmacokinetics of intravenous ciprofloxacin in normal and renally impaired subjects. The Journal of antimicrobial chemotherapy, 38(1), 103-116. https://doi.org/10.1093/jac/38.1.103	1996	Shah	10.1093/jac/38.1.103	C1CC1N2C=C(C(=O)C3=CC(=C(C=C32)N4CCNCC4)F)C(=O)O	76.9	intravenous	HPLC	10	severe renal impairment	600	1.384
449	Ciprofloxacin	Garrelts, J. C., Jost, G., Kowalsky, S. F., Krol, G. J., & Lettieri, J. T. (1996). Ciprofloxacin pharmacokinetics in burn patients. Antimicrobial agents and chemotherapy, 40(5), 1153-1156. https://doi.org/10.1128/AAC.40.5.1153	1996	Garrelts	10.1128/AAC.40.5.1153	C1CC1N2C=C(C(=O)C3=CC(=C(C=C32)N4CCNCC4)F)C(=O)O	73.9	intravenous	HPLC	8	burn patients	1200	13.5
450	Ciprofloxacin	Kamberi, M., Tsutsumi, K., Kotegawa, T., Kawano, K., Nakamura, K., Niki, Y., & Nakano, S. (1999). Influences of urinary pH on ciprofloxacin pharmacokinetics in humans and antimicrobial activity in vitro versus those of sparfloxacin. Antimicrobial agents and chemotherapy, 43(3), 525-529. https://doi.org/10.1128/AAC.43.3.525	1999	Kamberi	10.1128/AAC.43.3.525	C1CC1N2C=C(C(=O)C3=CC(=C(C=C32)N4CCNCC4)F)C(=O)O	65	oral	HPLC	9	healthy	200	16.31
451	Ciprofloxacin	How, P. P., Fischer, J. H., Arruda, J. A., & Lau, A. H. (2007). Effects of lanthanum carbonate on the absorption and oral bioavailability of ciprofloxacin. Clinical journal of the American Society of Nephrology : CJASN, 2(6), 1235-1240. https://doi.org/10.2215/CJN.01580407	2007	How	10.2215/CJN.01580407	C1CC1N2C=C(C(=O)C3=CC(=C(C=C32)N4CCNCC4)F)C(=O)O	72.1	oral	HPLC	12	renal impairment	750	13.56
452	Ciprofloxacin	Bulitta, J. B., Kinzig, M., Naber, C. K., Wagenlehner, F. M., Sauber, C., Landersdorfer, C. B., Sörgel, F., & Naber, K. G. (2011). Population pharmacokinetics and penetration into prostatic, seminal, and vaginal fluid for ciprofloxacin, levofloxacin, and their combination. Chemotherapy, 57(5), 402-416. https://doi.org/10.1159/000329520	2011	Bulitta	10.1159/000329520	C1CC1N2C=C(C(=O)C3=CC(=C(C=C32)N4CCNCC4)F)C(=O)O	65.7	oral	HPLC	15	healthy	250	18.8
453	Cisplatin	Reece, P. A., Stafford, I., Abbott, R. L., Anderson, C., Denham, J., Freeman, S., Morris, R. G., Gill, P. G., & Olweny, C. L. (1989). Two- versus 24-hour infusion of cisplatin: pharmacokinetic considerations. Journal of clinical oncology : official journal of the American Society of Clinical Oncology, 7(2), 270-275. https://doi.org/10.1200/JCO.1989.7.2.270	1989	Reece	10.1200/JCO.1989.7.2.270	N.N.Cl[Pt]Cl	70	intravenous	HPLC	8	cancer	181.812	8.629
454	Citalopram	Spigset O, Hägg S, Stegmayr B, Dahlqvist R. Citalopram pharmacokinetics in patients with chronic renal failure and the effect of haemodialysis. Eur J Clin Pharmacol. 2000 Dec;56(9-10):699-703. doi: 10.1007/s002280000205. PMID: 11214779.	2000	Spigset	10.1007/s002280000205	CN(C)CCCC1(C2=C(CO1)C=C(C=C2)C#N)C3=CC=C(C=C3)F	80	oral	HPLC	8	healthy	20	3.972
455	Citalopram	Spigset O, Hägg S, Stegmayr B, Dahlqvist R. Citalopram pharmacokinetics in patients with chronic renal failure and the effect of haemodialysis. Eur J Clin Pharmacol. 2000 Dec;56(9-10):699-703. doi: 10.1007/s002280000205. PMID: 11214779.	2000	Spigset	10.1007/s002280000205	CN(C)CCCC1(C2=C(CO1)C=C(C=C2)C#N)C3=CC=C(C=C3)F	74	oral	HPLC	4	hemodialysis	40	0.102
456	Citalopram	Joffe, P., Larsen, F. S., Pedersen, V., Ring-Larsen, H., Aaes-Jørgensen, T., & Sidhu, J. (1998). Single-dose pharmacokinetics of citalopram in patients with moderate renal insufficiency or hepatic cirrhosis compared with healthy subjects. European journal of clinical pharmacology, 54(3), 237-242. https://doi.org/10.1007/s002280050452	1998	Joffe	10.1007/s002280050452	CN(C)CCCC1(C2=C(CO1)C=C(C=C2)C#N)C3=CC=C(C=C3)F	75.3	intravenous	HPLC	12	healthy	40	3.012
457	Citalopram	Joffe, P., Larsen, F. S., Pedersen, V., Ring-Larsen, H., Aaes-Jørgensen, T., & Sidhu, J. (1998). Single-dose pharmacokinetics of citalopram in patients with moderate renal insufficiency or hepatic cirrhosis compared with healthy subjects. European journal of clinical pharmacology, 54(3), 237-242. https://doi.org/10.1007/s002280050452	1998	Joffe	10.1007/s002280050452	CN(C)CCCC1(C2=C(CO1)C=C(C=C2)C#N)C3=CC=C(C=C3)F	75.3	oral	HPLC	12	healthy	40	3.765
458	Clarithromycin	Chu, S. Y., Wilson, D. S., Guay, D. R., & Craft, C. (1992). Clarithromycin pharmacokinetics in healthy young and elderly volunteers. Journal of clinical pharmacology, 32(11), 1045-1049. https://doi.org/10.1002/j.1552-4604.1992.tb03809.x	1992	Chu	10.1002/j.1552-4604.1992.tb03809.x	CC[C@@H]1[C@@]([C@@H]([C@H](C(=O)[C@@H](C[C@@]([C@@H]([C@H]([C@@H]([C@H](C(=O)O1)C)O[C@H]2C[C@@]([C@H]([C@@H](O2)C)O)(C)OC)C)O[C@H]3[C@@H]([C@H](C[C@H](O3)C)N(C)C)O)(C)OC)C)C)O)(C)O	76.7	oral	HPLC	12	healthy	1000	10.08
459	Clarithromycin	Chu, S. Y., Sennello, L. T., Bunnell, S. T., Varga, L. L., Wilson, D. S., & Sonders, R. C. (1992). Pharmacokinetics of clarithromycin, a new macrolide, after single ascending oral doses. Antimicrobial agents and chemotherapy, 36(11), 2447-2453. https://doi.org/10.1128/AAC.36.11.2447	1992	Chu	10.1128/AAC.36.11.2447	CC[C@@H]1[C@@]([C@@H]([C@H](C(=O)[C@@H](C[C@@]([C@@H]([C@H]([C@@H]([C@H](C(=O)O1)C)O[C@H]2C[C@@]([C@H]([C@@H](O2)C)O)(C)OC)C)O[C@H]3[C@@H]([C@H](C[C@H](O3)C)N(C)C)O)(C)OC)C)C)O)(C)O	71.4	oral	HPLC	6	healthy	100	7.56
460	Clarithromycin	Chu, S. Y., Sennello, L. T., Bunnell, S. T., Varga, L. L., Wilson, D. S., & Sonders, R. C. (1992). Pharmacokinetics of clarithromycin, a new macrolide, after single ascending oral doses. Antimicrobial agents and chemotherapy, 36(11), 2447-2453. https://doi.org/10.1128/AAC.36.11.2447	1992	Chu	10.1128/AAC.36.11.2447	CC[C@@H]1[C@@]([C@@H]([C@H](C(=O)[C@@H](C[C@@]([C@@H]([C@H]([C@@H]([C@H](C(=O)O1)C)O[C@H]2C[C@@]([C@H]([C@@H](O2)C)O)(C)OC)C)O[C@H]3[C@@H]([C@H](C[C@H](O3)C)N(C)C)O)(C)OC)C)C)O)(C)O	71.4	oral	HPLC	8	healthy	200	11.88
461	Clarithromycin	Chu, S. Y., Sennello, L. T., Bunnell, S. T., Varga, L. L., Wilson, D. S., & Sonders, R. C. (1992). Pharmacokinetics of clarithromycin, a new macrolide, after single ascending oral doses. Antimicrobial agents and chemotherapy, 36(11), 2447-2453. https://doi.org/10.1128/AAC.36.11.2447	1992	Chu	10.1128/AAC.36.11.2447	CC[C@@H]1[C@@]([C@@H]([C@H](C(=O)[C@@H](C[C@@]([C@@H]([C@H]([C@@H]([C@H](C(=O)O1)C)O[C@H]2C[C@@]([C@H]([C@@H](O2)C)O)(C)OC)C)O[C@H]3[C@@H]([C@H](C[C@H](O3)C)N(C)C)O)(C)OC)C)C)O)(C)O	71.4	oral	HPLC	8	healthy	400	7.5
462	Clarithromycin	Chu, S. Y., Sennello, L. T., Bunnell, S. T., Varga, L. L., Wilson, D. S., & Sonders, R. C. (1992). Pharmacokinetics of clarithromycin, a new macrolide, after single ascending oral doses. Antimicrobial agents and chemotherapy, 36(11), 2447-2453. https://doi.org/10.1128/AAC.36.11.2447	1992	Chu	10.1128/AAC.36.11.2447	CC[C@@H]1[C@@]([C@@H]([C@H](C(=O)[C@@H](C[C@@]([C@@H]([C@H]([C@@H]([C@H](C(=O)O1)C)O[C@H]2C[C@@]([C@H]([C@@H](O2)C)O)(C)OC)C)O[C@H]3[C@@H]([C@H](C[C@H](O3)C)N(C)C)O)(C)OC)C)C)O)(C)O	71.4	oral	HPLC	8	healthy	600	8.4
463	Clarithromycin	Chu, S. Y., Sennello, L. T., Bunnell, S. T., Varga, L. L., Wilson, D. S., & Sonders, R. C. (1992). Pharmacokinetics of clarithromycin, a new macrolide, after single ascending oral doses. Antimicrobial agents and chemotherapy, 36(11), 2447-2453. https://doi.org/10.1128/AAC.36.11.2447	1992	Chu	10.1128/AAC.36.11.2447	CC[C@@H]1[C@@]([C@@H]([C@H](C(=O)[C@@H](C[C@@]([C@@H]([C@H]([C@@H]([C@H](C(=O)O1)C)O[C@H]2C[C@@]([C@H]([C@@H](O2)C)O)(C)OC)C)O[C@H]3[C@@H]([C@H](C[C@H](O3)C)N(C)C)O)(C)OC)C)C)O)(C)O	71.4	oral	HPLC	8	healthy	800	7.02
464	Clarithromycin	Chu, S. Y., Sennello, L. T., Bunnell, S. T., Varga, L. L., Wilson, D. S., & Sonders, R. C. (1992). Pharmacokinetics of clarithromycin, a new macrolide, after single ascending oral doses. Antimicrobial agents and chemotherapy, 36(11), 2447-2453. https://doi.org/10.1128/AAC.36.11.2447	1992	Chu	10.1128/AAC.36.11.2447	CC[C@@H]1[C@@]([C@@H]([C@H](C(=O)[C@@H](C[C@@]([C@@H]([C@H]([C@@H]([C@H](C(=O)O1)C)O[C@H]2C[C@@]([C@H]([C@@H](O2)C)O)(C)OC)C)O[C@H]3[C@@H]([C@H](C[C@H](O3)C)N(C)C)O)(C)OC)C)C)O)(C)O	71.4	oral	HPLC	8	healthy	1200	5.82
465	Clarithromycin	Brophy, D. F., Israel, D. S., Pastor, A., Gillotin, C., Chittick, G. E., Symonds, W. T., Lou, Y., Sadler, B. M., & Polk, R. E. (2000). Pharmacokinetic interaction between amprenavir and clarithromycin in healthy male volunteers. Antimicrobial agents and chemotherapy, 44(4), 978-984. https://doi.org/10.1128/AAC.44.4.978-984.2000	2000	Brophy	10.1128/AAC.44.4.978-984.2000	CC[C@@H]1[C@@]([C@@H]([C@H](C(=O)[C@@H](C[C@@]([C@@H]([C@H]([C@@H]([C@H](C(=O)O1)C)O[C@H]2C[C@@]([C@H]([C@@H](O2)C)O)(C)OC)C)O[C@H]3[C@@H]([C@H](C[C@H](O3)C)N(C)C)O)(C)OC)C)C)O)(C)O	70	oral	LC-MS/MS	14	healthy	1000	6.84
466	Clinafloxacin	Randinitis, E. J., Koup, J. R., Rausch, G., Abel, R., Bron, N. J., Hounslow, N. J., Vassos, A. B., & Sedman, A. J. (2001). Clinafloxacin pharmacokinetics in subjects with various degrees of renal function. Antimicrobial agents and chemotherapy, 45(9), 2536-2542. https://doi.org/10.1128/AAC.45.9.2536-2542.2001	2001	Randinitis	10.1128/AAC.45.9.2536-2542.2001	C1CC1N2C=C(C(=O)C3=CC(=C(C(=C32)Cl)N4CCC(C4)N)F)C(=O)O	74	oral	LC-MS/MS	16	healthy	400	10.02
467	Clinafloxacin	Randinitis, E. J., Koup, J. R., Rausch, G., Abel, R., Bron, N. J., Hounslow, N. J., Vassos, A. B., & Sedman, A. J. (2001). Clinafloxacin pharmacokinetics in subjects with various degrees of renal function. Antimicrobial agents and chemotherapy, 45(9), 2536-2542. https://doi.org/10.1128/AAC.45.9.2536-2542.2001	2001	Randinitis	10.1128/AAC.45.9.2536-2542.2001	C1CC1N2C=C(C(=O)C3=CC(=C(C(=C32)Cl)N4CCC(C4)N)F)C(=O)O	81	oral	LC-MS/MS	36	moderate renal impairment	200	8.1
468	Clinafloxacin	Randinitis, E. J., Koup, J. R., Rausch, G., Abel, R., Bron, N. J., Hounslow, N. J., Vassos, A. B., & Sedman, A. J. (2001). Clinafloxacin pharmacokinetics in subjects with various degrees of renal function. Antimicrobial agents and chemotherapy, 45(9), 2536-2542. https://doi.org/10.1128/AAC.45.9.2536-2542.2001	2001	Randinitis	10.1128/AAC.45.9.2536-2542.2001	C1CC1N2C=C(C(=O)C3=CC(=C(C(=C32)Cl)N4CCC(C4)N)F)C(=O)O	72	oral	LC-MS/MS	12	severe renal impairment	200	1.752
469	Clinafloxacin	Randinitis, E. J., Koup, J. R., Rausch, G., Abel, R., Bron, N. J., Hounslow, N. J., Vassos, A. B., & Sedman, A. J. (2001). Clinafloxacin pharmacokinetics in subjects with various degrees of renal function. Antimicrobial agents and chemotherapy, 45(9), 2536-2542. https://doi.org/10.1128/AAC.45.9.2536-2542.2001	2001	Randinitis	10.1128/AAC.45.9.2536-2542.2001	C1CC1N2C=C(C(=O)C3=CC(=C(C(=C32)Cl)N4CCC(C4)N)F)C(=O)O	72	oral	LC-MS/MS	12	hemodialysis	200	0.066
470	Clindamycin	Creasey WA, Adamovics J, Dhruv R, Platt TB, Sugerman AA. Pharmacokinetic interaction of aztreonam with other antibiotics. J Clin Pharmacol. 1984 Apr;24(4):174-80. doi: 10.1002/j.1552-4604.1984.tb01827.x. PMID: 6539343.	1984	Creasey	10.1002/j.1552-4604.1984.tb01827.x	CCC[C@@H]1C[C@H](N(C1)C)C(=O)N[C@@H]([C@@H]2[C@@H]([C@@H]([C@H]([C@H](O2)SC)O)O)O)[C@H](C)Cl	74	intravenous	bioassay	9	healthy	600	1.709
471	Clonidine HCl	Davies, D. S., Wing, A. M., Reid, J. L., Neill, D. M., Tippett, P., & Dollery, C. T. (1977). Pharmacokinetics and concentration-effect relationships of intervenous and oral clonidine. Clinical pharmacology and therapeutics, 21(5), 593-601. https://doi.org/10.1002/cpt1977215593	1977	Davies	10.1002/cpt1977215593	C1CN=C(N1)NC2=C(C=CC=C2Cl)Cl.Cl	71.62	intravenous	GC-MS	5	healthy	0.3	5.329
472	Cloxacillin	Nergelius G, Vinge E, Bengtsson HI, Björkman R, Grubb A. No effect of diclofenac on the pharmacokinetics of cloxacillin. Pharmacol Toxicol. 1997 Jul;81(1):26-30. doi: 10.1111/j.1600-0773.1997.tb00026.x. PMID: 9258981.	1997	Nergelius	10.1111/j.1600-0773.1997.tb00026.x	CC1=C(C(=NO1)C2=CC=CC=C2Cl)C(=O)N[C@H]3[C@@H]4N(C3=O)[C@H](C(S4)(C)C)C(=O)O	74	intravenous	HPLC	15	healthy	1000	6.289
473	Cloxacillin	Vinge, E., Nergelius, G., Nilsson, L. G., & Lidgren, L. (1997). Pharmacokinetics of cloxacillin in patients undergoing hip or knee replacement. European journal of clinical pharmacology, 52(5), 407-411. https://doi.org/10.1007/s002280050310	1997	Vinge	10.1007/s002280050310	CC1=C(C(=NO1)C2=CC=CC=C2Cl)C(=O)N[C@H]3[C@@H]4N(C3=O)[C@H](C(S4)(C)C)C(=O)O	73.25	intravenous	HPLC	34	joint replacement	1000	4.902
474	Cloxacillin	Nauta, E. H., & Mattie, H. (1975). Pharmacokinetics of flucloxacillin and cloxacillin in healthy subjects and patients on chronic intermittent haemodialysis. British journal of clinical pharmacology, 2(2), 111-121. https://doi.org/10.1111/j.1365-2125.1975.tb01566.x	1975	Nauta	10.1111/j.1365-2125.1975.tb01566.x	CC1=C(C(=NO1)C2=CC=CC=C2Cl)C(=O)N[C@H]3[C@@H]4N(C3=O)[C@H](C(S4)(C)C)C(=O)O	70	intravenous	bioassay	7	healthy	4600	6.114
475	Clozapine	Schaber, G., Stevens, I., Gaertner, H. J., Dietz, K., & Breyer-Pfaff, U. (1998). Pharmacokinetics of clozapine and its metabolites in psychiatric patients: plasma protein binding and renal clearance. British journal of clinical pharmacology, 46(5), 453-459. https://doi.org/10.1046/j.1365-2125.1998.00822.x	1998	Schaber	10.1046/j.1365-2125.1998.00822.x	CN1CCN(CC1)C2=NC3=C(C=CC(=C3)Cl)NC4=CC=CC=C42	74.07	oral	TLC	15	psychiatric patients	387.5	0.029
476	Cocaine	Chow MJ, Ambre JJ, Ruo TI, Atkinson AJ Jr, Bowsher DJ, Fischman MW. Kinetics of cocaine distribution, elimination, and chronotropic effects. Clin Pharmacol Ther. 1985 Sep;38(3):318-24. doi: 10.1038/clpt.1985.179. PMID: 4028628.	1985	Chow	10.1038/clpt.1985.179	CN1[C@H]2CC[C@@H]1[C@H]([C@H](C2)OC(=O)C3=CC=CC=C3)C(=O)OC	66.88	intravenous	GC-MS	5	healthy	100	1.86
477	Colistin	Couet, W., Grégoire, N., Gobin, P., Saulnier, P. J., Frasca, D., Marchand, S., & Mimoz, O. (2011). Pharmacokinetics of colistin and colistimethate sodium after a single 80-mg intravenous dose of CMS in young healthy volunteers. Clinical pharmacology and therapeutics, 89(6), 875-879. https://doi.org/10.1038/clpt.2011.48	2011	Couet	10.1038/clpt.2011.48	CCC(C)CCCC(=O)N[C@@H](CCN)C(=O)N[C@@H]([C@@H](C)O)C(=O)N[C@@H](CCN)C(=O)N[C@H]1CCNC(=O)[C@@H](NC(=O)[C@@H](NC(=O)[C@@H](NC(=O)[C@@H](NC(=O)[C@H](NC(=O)[C@@H](NC1=O)CCN)CC(C)C)CC(C)C)CCN)CCN)[C@@H](C)O	72.7	intravenous	LC-MS/MS	12	healthy	80	0.114
478	CS-8958	Ishizuka, H., Yoshiba, S., Yoshihara, K., & Okabe, H. (2011). Assessment of the effects of renal impairment on the pharmacokinetic profile of laninamivir, a novel neuraminidase inhibitor, after a single inhaled dose of its Prodrug, CS-8958. Journal of clinical pharmacology, 51(2), 243-251. https://doi.org/10.1177/0091270010361914	2011	Ishizuka	10.1177/0091270010361914	CCCCCCCC(=O)OCC(C(C1C(C(C=C(O1)C(=O)O)N=C(N)N)NC(=O)C)OC)O	55.1	inhalation route	LC-MS/MS	7	healthy	20	1.56
479	CS-8958	Ishizuka, H., Yoshiba, S., Yoshihara, K., & Okabe, H. (2011). Assessment of the effects of renal impairment on the pharmacokinetic profile of laninamivir, a novel neuraminidase inhibitor, after a single inhaled dose of its Prodrug, CS-8958. Journal of clinical pharmacology, 51(2), 243-251. https://doi.org/10.1177/0091270010361914	2011	Ishizuka	10.1177/0091270010361914	CCCCCCCC(=O)OCC(C(C1C(C(C=C(O1)C(=O)O)N=C(N)N)NC(=O)C)OC)O	57	inhalation route	LC-MS/MS	4	mild renal impairment	20	1.11
480	CS-8958	Ishizuka, H., Yoshiba, S., Yoshihara, K., & Okabe, H. (2011). Assessment of the effects of renal impairment on the pharmacokinetic profile of laninamivir, a novel neuraminidase inhibitor, after a single inhaled dose of its Prodrug, CS-8958. Journal of clinical pharmacology, 51(2), 243-251. https://doi.org/10.1177/0091270010361914	2011	Ishizuka	10.1177/0091270010361914	CCCCCCCC(=O)OCC(C(C1C(C(C=C(O1)C(=O)O)N=C(N)N)NC(=O)C)OC)O	47.9	inhalation route	LC-MS/MS	5	moderate renal impairment	20	0.63
481	CS-8958	Ishizuka, H., Yoshiba, S., Yoshihara, K., & Okabe, H. (2011). Assessment of the effects of renal impairment on the pharmacokinetic profile of laninamivir, a novel neuraminidase inhibitor, after a single inhaled dose of its Prodrug, CS-8958. Journal of clinical pharmacology, 51(2), 243-251. https://doi.org/10.1177/0091270010361914	2011	Ishizuka	10.1177/0091270010361914	CCCCCCCC(=O)OCC(C(C1C(C(C=C(O1)C(=O)O)N=C(N)N)NC(=O)C)OC)O	61.6	inhalation route	LC-MS/MS	4	severe renal impairment	20	0.39
482	CTHC	Glaz-Sandberg, A., Dietz, L., Nguyen, H., Oberwittler, H., Aderjan, R., & Mikus, G. (2007). Pharmacokinetics of 11-nor-9-carboxy-Delta(9)-tetrahydrocannabinol (CTHC) after intravenous administration of CTHC in healthy human subjects. Clinical pharmacology and therapeutics, 82(1), 63-69. https://doi.org/10.1038/sj.clpt.6100199	2007	Glaz-Sandberg	10.1038/sj.clpt.6100199	CCCCCC1=CC(=C2[C@@H]3C=C(CC[C@H]3C(OC2=C1)(C)C)C(=O)O)O	70	intravenous	GC-MS	10	healthy	5	0.008
483	Cyclacillin	Sjövall, J., Alván, G., & Westerlund, D. (1985). Oral cyclacillin interacts with the absorption of oral ampicillin, amoxycillin, and bacampicillin. European journal of clinical pharmacology, 29(4), 495-502. https://doi.org/10.1007/BF00613468	1985	Sjövall	10.1007/BF00613468	CC1([C@@H](N2[C@H](S1)[C@@H](C2=O)NC(=O)C3(CCCCC3)N)C(=O)O)C	67.1	oral	HPLC	14	healthy	500	19.68
484	Cyclophosphamide	Juma FD, Rogers HJ, Trounce JR. Pharmacokinetics of cyclophosphamide and alkylating activity in man after intravenous and oral administration. Br J Clin Pharmacol. 1979 Sep;8(3):209-17. doi: 10.1111/j.1365-2125.1979.tb01004.x. PMID: 497087; PMCID: PMC1429784.	1979	Juma	10.1111/j.1365-2125.1979.tb01004.x	C1CNP(=O)(OC1)N(CCCl)CCCl	70	intravenous	GC-MS	7	cancer	650	0.179
485	Cyclophosphamide	Juma FD, Rogers HJ, Trounce JR. Pharmacokinetics of cyclophosphamide and alkylating activity in man after intravenous and oral administration. Br J Clin Pharmacol. 1979 Sep;8(3):209-17. doi: 10.1111/j.1365-2125.1979.tb01004.x. PMID: 497087; PMCID: PMC1429784.	1979	Juma	10.1111/j.1365-2125.1979.tb01004.x	C1CNP(=O)(OC1)N(CCCl)CCCl	70	oral	GC-MS	7	cancer	300	0.518
486	Cyclophosphamide	Al-Rawithi, S., El-Yazigi, A., Ernst, P., Al-Fiar, F., & Nicholls, P. J. (1998). Urinary excretion and pharmacokinetics of acrolein and its parent drug cyclophosphamide in bone marrow transplant patients. Bone marrow transplantation, 22(5), 485-490. https://doi.org/10.1038/sj.bmt.1701355	1998	Al-Rawithi	10.1038/sj.bmt.1701355	C1CNP(=O)(OC1)N(CCCl)CCCl	60.7	intravenous	GC-MS	16	bone marrow transplant	3035	1.141
487	D-xylose	Worwag, E. M., Craig, R. M., Jansyn, E. M., Kirby, D., Hubler, G. L., & Atkinson, A. J., Jr (1987). D-xylose absorption and disposition in patients with moderately impaired renal function. Clinical pharmacology and therapeutics, 41(3), 351-357. https://doi.org/10.1038/clpt.1987.38	1987	Worwag	10.1038/clpt.1987.38	C1[C@H]([C@@H]([C@H](C(O1)O)O)O)O	67	oral	HPLC	10	moderate renal impairment	25000	1.512
488	DA-8031	Shin, D., Lee, S., Yi, S., Yoon, S. H., Cho, J. Y., Bahng, M. Y., Jang, I. J., & Yu, K. S. (2017). Pharmacokinetics and tolerability of DA-8031, a novel selective serotonin reuptake inhibitor for premature ejaculation in healthy male subjects. Drug design, development and therapy, 11, 713-723. https://doi.org/10.2147/DDDT.S126861	2017	Shin	10.2147/DDDT.S126861	CN(C)CCCC1(C2=C(CO1)C=C(C=C2)C#N)C3=CC=C(C=C3)OC	68	oral	HPLC	8	healthy	5	5.2
489	DA-8031	Shin, D., Lee, S., Yi, S., Yoon, S. H., Cho, J. Y., Bahng, M. Y., Jang, I. J., & Yu, K. S. (2017). Pharmacokinetics and tolerability of DA-8031, a novel selective serotonin reuptake inhibitor for premature ejaculation in healthy male subjects. Drug design, development and therapy, 11, 713-723. https://doi.org/10.2147/DDDT.S126861	2017	Shin	10.2147/DDDT.S126861	CN(C)CCCC1(C2=C(CO1)C=C(C=C2)C#N)C3=CC=C(C=C3)OC	68	oral	HPLC	8	healthy	10	4.8
490	DA-8031	Shin, D., Lee, S., Yi, S., Yoon, S. H., Cho, J. Y., Bahng, M. Y., Jang, I. J., & Yu, K. S. (2017). Pharmacokinetics and tolerability of DA-8031, a novel selective serotonin reuptake inhibitor for premature ejaculation in healthy male subjects. Drug design, development and therapy, 11, 713-723. https://doi.org/10.2147/DDDT.S126861	2017	Shin	10.2147/DDDT.S126861	CN(C)CCCC1(C2=C(CO1)C=C(C=C2)C#N)C3=CC=C(C=C3)OC	68	oral	HPLC	8	healthy	20	3.7
491	DA-8031	Shin, D., Lee, S., Yi, S., Yoon, S. H., Cho, J. Y., Bahng, M. Y., Jang, I. J., & Yu, K. S. (2017). Pharmacokinetics and tolerability of DA-8031, a novel selective serotonin reuptake inhibitor for premature ejaculation in healthy male subjects. Drug design, development and therapy, 11, 713-723. https://doi.org/10.2147/DDDT.S126861	2017	Shin	10.2147/DDDT.S126861	CN(C)CCCC1(C2=C(CO1)C=C(C=C2)C#N)C3=CC=C(C=C3)OC	68	oral	HPLC	8	healthy	40	4.5
492	DA-8031	Shin, D., Lee, S., Yi, S., Yoon, S. H., Cho, J. Y., Bahng, M. Y., Jang, I. J., & Yu, K. S. (2017). Pharmacokinetics and tolerability of DA-8031, a novel selective serotonin reuptake inhibitor for premature ejaculation in healthy male subjects. Drug design, development and therapy, 11, 713-723. https://doi.org/10.2147/DDDT.S126861	2017	Shin	10.2147/DDDT.S126861	CN(C)CCCC1(C2=C(CO1)C=C(C=C2)C#N)C3=CC=C(C=C3)OC	68	oral	HPLC	8	healthy	60	4.4
493	DA-8031	Shin, D., Lee, S., Yi, S., Yoon, S. H., Cho, J. Y., Bahng, M. Y., Jang, I. J., & Yu, K. S. (2017). Pharmacokinetics and tolerability of DA-8031, a novel selective serotonin reuptake inhibitor for premature ejaculation in healthy male subjects. Drug design, development and therapy, 11, 713-723. https://doi.org/10.2147/DDDT.S126861	2017	Shin	10.2147/DDDT.S126861	CN(C)CCCC1(C2=C(CO1)C=C(C=C2)C#N)C3=CC=C(C=C3)OC	68	oral	HPLC	8	healthy	80	5.6
494	DA-8031	Shin, D., Lee, S., Yi, S., Yoon, S. H., Cho, J. Y., Bahng, M. Y., Jang, I. J., & Yu, K. S. (2017). Pharmacokinetics and tolerability of DA-8031, a novel selective serotonin reuptake inhibitor for premature ejaculation in healthy male subjects. Drug design, development and therapy, 11, 713-723. https://doi.org/10.2147/DDDT.S126861	2017	Shin	10.2147/DDDT.S126861	CN(C)CCCC1(C2=C(CO1)C=C(C=C2)C#N)C3=CC=C(C=C3)OC	68	oral	HPLC	6	healthy	120	4.1
495	Dabigatran etexilate	Stangier, J., Stähle, H., Rathgen, K., Roth, W., & Shakeri-Nejad, K. (2008). Pharmacokinetics and pharmacodynamics of dabigatran etexilate, an oral direct thrombin inhibitor, are not affected by moderate hepatic impairment. Journal of clinical pharmacology, 48(12), 1411-1419. https://doi.org/10.1177/0091270008324179	2008	Stangier	10.1177/0091270008324179	CCCCCCOC(=O)NC(=N)C1=CC=C(C=C1)NCC2=NC3=C(N2C)C=CC(=C3)C(=O)N(CCC(=O)OCC)C4=CC=CC=N4	82.33	oral	HPLC-MS/MS	12	healthy	150	3.912
496	Dabigatran etexilate	Stangier, J., Stähle, H., Rathgen, K., Roth, W., & Shakeri-Nejad, K. (2008). Pharmacokinetics and pharmacodynamics of dabigatran etexilate, an oral direct thrombin inhibitor, are not affected by moderate hepatic impairment. Journal of clinical pharmacology, 48(12), 1411-1419. https://doi.org/10.1177/0091270008324179	2008	Stangier	10.1177/0091270008324179	CCCCCCOC(=O)NC(=N)C1=CC=C(C=C1)NCC2=NC3=C(N2C)C=CC(=C3)C(=O)N(CCC(=O)OCC)C4=CC=CC=N4	80.61	oral	HPLC-MS/MS	12	hepatic impairment	150	3.786
497	Dabigatran etexilate	Stangier, J., Stähle, H., Rathgen, K., & Fuhr, R. (2008). Pharmacokinetics and pharmacodynamics of the direct oral thrombin inhibitor dabigatran in healthy elderly subjects. Clinical pharmacokinetics, 47(1), 47-59. https://doi.org/10.2165/00003088-200847010-00005	2008	Stangier	10.2165/00003088-200847010-00005	CCCCCCOC(=O)NC(=N)C1=CC=C(C=C1)NCC2=NC3=C(N2C)C=CC(=C3)C(=O)N(CCC(=O)OCC)C4=CC=CC=N4	68.4	oral	LC-MS/MS	17	healthy	300	3.684
498	Daptomycin	Dvorchik B, Damphousse D. Single-dose pharmacokinetics of daptomycin in young and geriatric volunteers. J Clin Pharmacol. 2004 Jun;44(6):612-20. doi: 10.1177/0091270004265646. PMID: 15145969.	2004	Dvorchik	10.1177/0091270004265646	CCCCCCCCCC(=O)N[C@@H](CC1=CNC2=CC=CC=C21)C(=O)N[C@H](CC(=O)N)C(=O)N[C@@H](CC(=O)O)C(=O)N[C@H]3[C@H](OC(=O)[C@@H](NC(=O)[C@@H](NC(=O)[C@H](NC(=O)CNC(=O)[C@@H](NC(=O)[C@H](NC(=O)[C@@H](NC(=O)[C@@H](NC(=O)CNC3=O)CCCN)CC(=O)O)C)CC(=O)O)CO)[C@H](C)CC(=O)O)CC(=O)C4=CC=CC=C4N)C	64.9	intravenous	HPLC	12	healthy	259.6	0.467
499	Daptomycin	Dvorchik B, Damphousse D. Single-dose pharmacokinetics of daptomycin in young and geriatric volunteers. J Clin Pharmacol. 2004 Jun;44(6):612-20. doi: 10.1177/0091270004265646. PMID: 15145969.	2004	Dvorchik	10.1177/0091270004265646	CCCCCCCCCC(=O)N[C@@H](CC1=CNC2=CC=CC=C21)C(=O)N[C@H](CC(=O)N)C(=O)N[C@@H](CC(=O)O)C(=O)N[C@H]3[C@H](OC(=O)[C@@H](NC(=O)[C@@H](NC(=O)[C@H](NC(=O)CNC(=O)[C@@H](NC(=O)[C@H](NC(=O)[C@@H](NC(=O)[C@@H](NC(=O)CNC3=O)CCCN)CC(=O)O)C)CC(=O)O)CO)[C@H](C)CC(=O)O)CC(=O)C4=CC=CC=C4N)C	77	intravenous	HPLC	12	elderly	308	0.329
500	Daptomycin	Woodworth, J. R., Nyhart, E. H., Jr, Brier, G. L., Wolny, J. D., & Black, H. R. (1992). Single-dose pharmacokinetics and antibacterial activity of daptomycin, a new lipopeptide antibiotic, in healthy volunteers. Antimicrobial agents and chemotherapy, 36(2), 318-325. https://doi.org/10.1128/AAC.36.2.318	1992	Woodworth	10.1128/AAC.36.2.318	CCCCCCCCCC(=O)N[C@@H](CC1=CNC2=CC=CC=C21)C(=O)N[C@H](CC(=O)N)C(=O)N[C@@H](CC(=O)O)C(=O)N[C@H]3[C@H](OC(=O)[C@@H](NC(=O)[C@@H](NC(=O)[C@H](NC(=O)CNC(=O)[C@@H](NC(=O)[C@H](NC(=O)[C@@H](NC(=O)[C@@H](NC(=O)CNC3=O)CCCN)CC(=O)O)C)CC(=O)O)CO)[C@H](C)CC(=O)O)CC(=O)C4=CC=CC=C4N)C	70	intravenous	bioassay	6	healthy	35	0.382
501	Daptomycin	Woodworth, J. R., Nyhart, E. H., Jr, Brier, G. L., Wolny, J. D., & Black, H. R. (1992). Single-dose pharmacokinetics and antibacterial activity of daptomycin, a new lipopeptide antibiotic, in healthy volunteers. Antimicrobial agents and chemotherapy, 36(2), 318-325. https://doi.org/10.1128/AAC.36.2.318	1992	Woodworth	10.1128/AAC.36.2.318	CCCCCCCCCC(=O)N[C@@H](CC1=CNC2=CC=CC=C21)C(=O)N[C@H](CC(=O)N)C(=O)N[C@@H](CC(=O)O)C(=O)N[C@H]3[C@H](OC(=O)[C@@H](NC(=O)[C@@H](NC(=O)[C@H](NC(=O)CNC(=O)[C@@H](NC(=O)[C@H](NC(=O)[C@@H](NC(=O)[C@@H](NC(=O)CNC3=O)CCCN)CC(=O)O)C)CC(=O)O)CO)[C@H](C)CC(=O)O)CC(=O)C4=CC=CC=C4N)C	70	intravenous	bioassay	6	healthy	70	0.416
502	Daptomycin	Woodworth, J. R., Nyhart, E. H., Jr, Brier, G. L., Wolny, J. D., & Black, H. R. (1992). Single-dose pharmacokinetics and antibacterial activity of daptomycin, a new lipopeptide antibiotic, in healthy volunteers. Antimicrobial agents and chemotherapy, 36(2), 318-325. https://doi.org/10.1128/AAC.36.2.318	1992	Woodworth	10.1128/AAC.36.2.318	CCCCCCCCCC(=O)N[C@@H](CC1=CNC2=CC=CC=C21)C(=O)N[C@H](CC(=O)N)C(=O)N[C@@H](CC(=O)O)C(=O)N[C@H]3[C@H](OC(=O)[C@@H](NC(=O)[C@@H](NC(=O)[C@H](NC(=O)CNC(=O)[C@@H](NC(=O)[C@H](NC(=O)[C@@H](NC(=O)[C@@H](NC(=O)CNC3=O)CCCN)CC(=O)O)C)CC(=O)O)CO)[C@H](C)CC(=O)O)CC(=O)C4=CC=CC=C4N)C	70	intravenous	bioassay	6	healthy	105	0.328
503	Daptomycin	Woodworth, J. R., Nyhart, E. H., Jr, Brier, G. L., Wolny, J. D., & Black, H. R. (1992). Single-dose pharmacokinetics and antibacterial activity of daptomycin, a new lipopeptide antibiotic, in healthy volunteers. Antimicrobial agents and chemotherapy, 36(2), 318-325. https://doi.org/10.1128/AAC.36.2.318	1992	Woodworth	10.1128/AAC.36.2.318	CCCCCCCCCC(=O)N[C@@H](CC1=CNC2=CC=CC=C21)C(=O)N[C@H](CC(=O)N)C(=O)N[C@@H](CC(=O)O)C(=O)N[C@H]3[C@H](OC(=O)[C@@H](NC(=O)[C@@H](NC(=O)[C@H](NC(=O)CNC(=O)[C@@H](NC(=O)[C@H](NC(=O)[C@@H](NC(=O)[C@@H](NC(=O)CNC3=O)CCCN)CC(=O)O)C)CC(=O)O)CO)[C@H](C)CC(=O)O)CC(=O)C4=CC=CC=C4N)C	70	intravenous	bioassay	6	healthy	140	0.416
504	Daptomycin	Woodworth, J. R., Nyhart, E. H., Jr, Brier, G. L., Wolny, J. D., & Black, H. R. (1992). Single-dose pharmacokinetics and antibacterial activity of daptomycin, a new lipopeptide antibiotic, in healthy volunteers. Antimicrobial agents and chemotherapy, 36(2), 318-325. https://doi.org/10.1128/AAC.36.2.318	1992	Woodworth	10.1128/AAC.36.2.318	CCCCCCCCCC(=O)N[C@@H](CC1=CNC2=CC=CC=C21)C(=O)N[C@H](CC(=O)N)C(=O)N[C@@H](CC(=O)O)C(=O)N[C@H]3[C@H](OC(=O)[C@@H](NC(=O)[C@@H](NC(=O)[C@H](NC(=O)CNC(=O)[C@@H](NC(=O)[C@H](NC(=O)[C@@H](NC(=O)[C@@H](NC(=O)CNC3=O)CCCN)CC(=O)O)C)CC(=O)O)CO)[C@H](C)CC(=O)O)CC(=O)C4=CC=CC=C4N)C	70	intravenous	bioassay	6	healthy	210	0.214
505	Daptomycin	Woodworth, J. R., Nyhart, E. H., Jr, Brier, G. L., Wolny, J. D., & Black, H. R. (1992). Single-dose pharmacokinetics and antibacterial activity of daptomycin, a new lipopeptide antibiotic, in healthy volunteers. Antimicrobial agents and chemotherapy, 36(2), 318-325. https://doi.org/10.1128/AAC.36.2.318	1992	Woodworth	10.1128/AAC.36.2.318	CCCCCCCCCC(=O)N[C@@H](CC1=CNC2=CC=CC=C21)C(=O)N[C@H](CC(=O)N)C(=O)N[C@@H](CC(=O)O)C(=O)N[C@H]3[C@H](OC(=O)[C@@H](NC(=O)[C@@H](NC(=O)[C@H](NC(=O)CNC(=O)[C@@H](NC(=O)[C@H](NC(=O)[C@@H](NC(=O)[C@@H](NC(=O)CNC3=O)CCCN)CC(=O)O)C)CC(=O)O)CO)[C@H](C)CC(=O)O)CC(=O)C4=CC=CC=C4N)C	70	intravenous	bioassay	6	healthy	280	0.277
506	Daptomycin	Woodworth, J. R., Nyhart, E. H., Jr, Brier, G. L., Wolny, J. D., & Black, H. R. (1992). Single-dose pharmacokinetics and antibacterial activity of daptomycin, a new lipopeptide antibiotic, in healthy volunteers. Antimicrobial agents and chemotherapy, 36(2), 318-325. https://doi.org/10.1128/AAC.36.2.318	1992	Woodworth	10.1128/AAC.36.2.318	CCCCCCCCCC(=O)N[C@@H](CC1=CNC2=CC=CC=C21)C(=O)N[C@H](CC(=O)N)C(=O)N[C@@H](CC(=O)O)C(=O)N[C@H]3[C@H](OC(=O)[C@@H](NC(=O)[C@@H](NC(=O)[C@H](NC(=O)CNC(=O)[C@@H](NC(=O)[C@H](NC(=O)[C@@H](NC(=O)[C@@H](NC(=O)CNC3=O)CCCN)CC(=O)O)C)CC(=O)O)CO)[C@H](C)CC(=O)O)CC(=O)C4=CC=CC=C4N)C	70	intravenous	bioassay	6	healthy	420	0.269
507	Daptomycin	Woodworth, J. R., Nyhart, E. H., Jr, Brier, G. L., Wolny, J. D., & Black, H. R. (1992). Single-dose pharmacokinetics and antibacterial activity of daptomycin, a new lipopeptide antibiotic, in healthy volunteers. Antimicrobial agents and chemotherapy, 36(2), 318-325. https://doi.org/10.1128/AAC.36.2.318	1992	Woodworth	10.1128/AAC.36.2.318	CCCCCCCCCC(=O)N[C@@H](CC1=CNC2=CC=CC=C21)C(=O)N[C@H](CC(=O)N)C(=O)N[C@@H](CC(=O)O)C(=O)N[C@H]3[C@H](OC(=O)[C@@H](NC(=O)[C@@H](NC(=O)[C@H](NC(=O)CNC(=O)[C@@H](NC(=O)[C@H](NC(=O)[C@@H](NC(=O)[C@@H](NC(=O)CNC3=O)CCCN)CC(=O)O)C)CC(=O)O)CO)[C@H](C)CC(=O)O)CC(=O)C4=CC=CC=C4N)C	64.3	intravenous	HPLC	12	healthy	257.2	0.422
508	Darolutamide	Zurth, C., Nykänen, P., Wilkinson, G., Taavitsainen, P., Vuorela, A., Huang, F., Reschke, S., & Koskinen, M. (2022). Clinical Pharmacokinetics of the Androgen Receptor Inhibitor Darolutamide in Healthy Subjects and Patients with Hepatic or Renal Impairment. Clinical pharmacokinetics, 61(4), 565-575. https://doi.org/10.1007/s40262-021-01078-y	2022	Zurth	10.1007/s40262-021-01078-y	C[C@@H](CN1C=CC(=N1)C2=CC(=C(C=C2)C#N)Cl)NC(=O)C3=NNC(=C3)C(C)O	70	oral	HPLC	6	healthy	300	0.391
509	Debrisoquine	Sloan, T. P., Lancaster, R., Shah, R. R., Idle, J. R., & Smith, R. L. (1983). Genetically determined oxidation capacity and the disposition of debrisoquine. British journal of clinical pharmacology, 15(4), 443-450. https://doi.org/10.1111/j.1365-2125.1983.tb01528.x	1983	Sloan	10.1111/j.1365-2125.1983.tb01528.x	C1CN(CC2=CC=CC=C21)C(=N)N	78.5	oral	GC-MS	4	extensive metabolizer	10	9.168
510	Debrisoquine	Sloan, T. P., Lancaster, R., Shah, R. R., Idle, J. R., & Smith, R. L. (1983). Genetically determined oxidation capacity and the disposition of debrisoquine. British journal of clinical pharmacology, 15(4), 443-450. https://doi.org/10.1111/j.1365-2125.1983.tb01528.x	1983	Sloan	10.1111/j.1365-2125.1983.tb01528.x	C1CN(CC2=CC=CC=C21)C(=N)N	76.5	oral	GC-MS	3	poor metabolizer	10	8.22
511	Deferiprone	Fradette, C., Pichette, V., Sicard, É., Stilman, A., Jayashankar, S., Tsang, Y. C., Spino, M., & Tricta, F. (2016). Effects of renal impairment on the pharmacokinetics of orally administered deferiprone. British journal of clinical pharmacology, 82(4), 994-1001. https://doi.org/10.1111/bcp.13037	2016	Fradette	10.1111/bcp.13037	CC1=C(C(=O)C=CN1C)O	71.95	oral	HPLC-MS/MS	8	healthy	2374.35	1
512	Deferiprone	Fradette, C., Pichette, V., Sicard, É., Stilman, A., Jayashankar, S., Tsang, Y. C., Spino, M., & Tricta, F. (2016). Effects of renal impairment on the pharmacokinetics of orally administered deferiprone. British journal of clinical pharmacology, 82(4), 994-1001. https://doi.org/10.1111/bcp.13037	2016	Fradette	10.1111/bcp.13037	CC1=C(C(=O)C=CN1C)O	71.95	oral	HPLC-MS/MS	8	mild renal impairment	2374.35	0.9
513	Deferiprone	Fradette, C., Pichette, V., Sicard, É., Stilman, A., Jayashankar, S., Tsang, Y. C., Spino, M., & Tricta, F. (2016). Effects of renal impairment on the pharmacokinetics of orally administered deferiprone. British journal of clinical pharmacology, 82(4), 994-1001. https://doi.org/10.1111/bcp.13037	2016	Fradette	10.1111/bcp.13037	CC1=C(C(=O)C=CN1C)O	71.95	oral	HPLC-MS/MS	7	moderate renal impairment	2374.35	0.5
514	Deferiprone	Fradette, C., Pichette, V., Sicard, É., Stilman, A., Jayashankar, S., Tsang, Y. C., Spino, M., & Tricta, F. (2016). Effects of renal impairment on the pharmacokinetics of orally administered deferiprone. British journal of clinical pharmacology, 82(4), 994-1001. https://doi.org/10.1111/bcp.13037	2016	Fradette	10.1111/bcp.13037	CC1=C(C(=O)C=CN1C)O	71.95	oral	HPLC-MS/MS	6	severe renal impairment	2374.35	0.3
515	Delafloxacin	Hoover, R. K., Alcorn, H., Jr, Lawrence, L., Paulson, S. K., Quintas, M., & Cammarata, S. K. (2018). Delafloxacin Pharmacokinetics in Subjects With Varying Degrees of Renal Function. Journal of clinical pharmacology, 58(4), 514-521. https://doi.org/10.1002/jcph.1041	2018	Hoover	10.1002/jcph.1041	C1C(CN1C2=C(C=C3C(=C2Cl)N(C=C(C3=O)C(=O)O)C4=C(C=C(C(=N4)N)F)F)F)O	84	intravenous	LC-MS/MS	8	healthy	300	6.03
516	Delafloxacin	Hoover, R. K., Alcorn, H., Jr, Lawrence, L., Paulson, S. K., Quintas, M., & Cammarata, S. K. (2018). Delafloxacin Pharmacokinetics in Subjects With Varying Degrees of Renal Function. Journal of clinical pharmacology, 58(4), 514-521. https://doi.org/10.1002/jcph.1041	2018	Hoover	10.1002/jcph.1041	C1C(CN1C2=C(C=C3C(=C2Cl)N(C=C(C3=O)C(=O)O)C4=C(C=C(C(=N4)N)F)F)F)O	94	intravenous	LC-MS/MS	8	mild renal impairment	300	2.96
517	Delafloxacin	Hoover, R. K., Alcorn, H., Jr, Lawrence, L., Paulson, S. K., Quintas, M., & Cammarata, S. K. (2018). Delafloxacin Pharmacokinetics in Subjects With Varying Degrees of Renal Function. Journal of clinical pharmacology, 58(4), 514-521. https://doi.org/10.1002/jcph.1041	2018	Hoover	10.1002/jcph.1041	C1C(CN1C2=C(C=C3C(=C2Cl)N(C=C(C3=O)C(=O)O)C4=C(C=C(C(=N4)N)F)F)F)O	98	intravenous	LC-MS/MS	8	moderate renal impairment	300	1.3
518	Delafloxacin	Hoover, R. K., Alcorn, H., Jr, Lawrence, L., Paulson, S. K., Quintas, M., & Cammarata, S. K. (2018). Delafloxacin Pharmacokinetics in Subjects With Varying Degrees of Renal Function. Journal of clinical pharmacology, 58(4), 514-521. https://doi.org/10.1002/jcph.1041	2018	Hoover	10.1002/jcph.1041	C1C(CN1C2=C(C=C3C(=C2Cl)N(C=C(C3=O)C(=O)O)C4=C(C=C(C(=N4)N)F)F)F)O	92	intravenous	LC-MS/MS	8	severe renal impairment	300	0.44
519	Desacetyl cefotaxime	Matzke, G. R., Abraham, P. A., Halstenson, C. E., & Keane, W. F. (1985). Cefotaxime and desacetyl cefotaxime kinetics in renal impairment. Clinical pharmacology and therapeutics, 38(1), 31-36. https://doi.org/10.1038/clpt.1985.130	1985	Matzke	10.1038/clpt.1985.130	CO/N=C(\C1=CSC(=N1)N)/C(=O)NC2C3N(C2=O)C4=C(COC4=O)CS3	73.3	intravenous	HPLC	8	healthy	1	14.076
520	Desacetyl cefotaxime	Matzke, G. R., Abraham, P. A., Halstenson, C. E., & Keane, W. F. (1985). Cefotaxime and desacetyl cefotaxime kinetics in renal impairment. Clinical pharmacology and therapeutics, 38(1), 31-36. https://doi.org/10.1038/clpt.1985.130	1985	Matzke	10.1038/clpt.1985.130	CO/N=C(\C1=CSC(=N1)N)/C(=O)NC2C3N(C2=O)C4=C(COC4=O)CS3	73.3	intravenous	HPLC	8	mild renal impairment	1	4.716
521	Desacetyl cefotaxime	Matzke, G. R., Abraham, P. A., Halstenson, C. E., & Keane, W. F. (1985). Cefotaxime and desacetyl cefotaxime kinetics in renal impairment. Clinical pharmacology and therapeutics, 38(1), 31-36. https://doi.org/10.1038/clpt.1985.130	1985	Matzke	10.1038/clpt.1985.130	CO/N=C(\C1=CSC(=N1)N)/C(=O)NC2C3N(C2=O)C4=C(COC4=O)CS3	73.3	intravenous	HPLC	8	moderate renal impairment	1	1.392
522	Desacetyl cefotaxime	Matzke, G. R., Abraham, P. A., Halstenson, C. E., & Keane, W. F. (1985). Cefotaxime and desacetyl cefotaxime kinetics in renal impairment. Clinical pharmacology and therapeutics, 38(1), 31-36. https://doi.org/10.1038/clpt.1985.130	1985	Matzke	10.1038/clpt.1985.130	CO/N=C(\C1=CSC(=N1)N)/C(=O)NC2C3N(C2=O)C4=C(COC4=O)CS3	73.3	intravenous	HPLC	8	severe renal impairment	1	0.456
523	Desacetyl cefotaxime	Matzke, G. R., Abraham, P. A., Halstenson, C. E., & Keane, W. F. (1985). Cefotaxime and desacetyl cefotaxime kinetics in renal impairment. Clinical pharmacology and therapeutics, 38(1), 31-36. https://doi.org/10.1038/clpt.1985.130	1985	Matzke	10.1038/clpt.1985.130	CO/N=C(\C1=CSC(=N1)N)/C(=O)NC2C3N(C2=O)C4=C(COC4=O)CS3	73.3	intravenous	HPLC	8	end-stage renal disease	1	0.15
524	Desirudin	Lefèvre, G., Duval, M., Gauron, S., Brookman, L. J., Rolan, P. E., Morris, T. M., Piraino, A. J., Morgan, J. M., Palmisano, M., & Close, P. (1997). Effect of renal impairment on the pharmacokinetics and pharmacodynamics of desirudin. Clinical pharmacology and therapeutics, 62(1), 50-59. https://doi.org/10.1016/S0009-9236(97)90151-X	1997	Lefèvre	10.1016/S0009-9236(97)90151-X	CC[C@H](C)[C@H]1C(=O)N[C@H](C(=O)NCC(=O)N[C@H](C(=O)N[C@H](C(=O)NCC(=O)N[C@H](C(=O)N[C@H](C(=O)N[C@H](C(=O)N[C@H](C(=O)N[C@@H](CSSC[C@H]2C(=O)NCC(=O)N[C@H](C(=O)NCC(=O)N[C@H](C(=O)N[C@H](C(=O)N[C@@H](CSSC[C@@H](C(=O)N[C@H](C(=O)NCC(=O)N[C@H](C(=O)N[C@H](C(=O)N[C@H](C(=O)N2)C(C)C)CC(=O)N)CO)CCC(=O)O)NC(=O)[C@H](CC(C)C)NC(=O)[C@@H]3CSSC[C@@H](C(=O)N[C@H](C(=O)N[C@H](C(=O)N[C@H](C(=O)NCC(=O)N[C@H](C…	79	intravenous	HPLC	8	healthy	39.5	5.868
525	Desirudin	Lefèvre, G., Duval, M., Gauron, S., Brookman, L. J., Rolan, P. E., Morris, T. M., Piraino, A. J., Morgan, J. M., Palmisano, M., & Close, P. (1997). Effect of renal impairment on the pharmacokinetics and pharmacodynamics of desirudin. Clinical pharmacology and therapeutics, 62(1), 50-59. https://doi.org/10.1016/S0009-9236(97)90151-X	1997	Lefèvre	10.1016/S0009-9236(97)90151-X	CC[C@H](C)[C@H]1C(=O)N[C@H](C(=O)NCC(=O)N[C@H](C(=O)N[C@H](C(=O)NCC(=O)N[C@H](C(=O)N[C@H](C(=O)N[C@H](C(=O)N[C@H](C(=O)N[C@@H](CSSC[C@H]2C(=O)NCC(=O)N[C@H](C(=O)NCC(=O)N[C@H](C(=O)N[C@H](C(=O)N[C@@H](CSSC[C@@H](C(=O)N[C@H](C(=O)NCC(=O)N[C@H](C(=O)N[C@H](C(=O)N[C@H](C(=O)N2)C(C)C)CC(=O)N)CO)CCC(=O)O)NC(=O)[C@H](CC(C)C)NC(=O)[C@@H]3CSSC[C@@H](C(=O)N[C@H](C(=O)N[C@H](C(=O)N[C@H](C(=O)NCC(=O)N[C@H](C…	67	intravenous	HPLC	4	mild renal impairment	33.5	4.332
526	Desirudin	Lefèvre, G., Duval, M., Gauron, S., Brookman, L. J., Rolan, P. E., Morris, T. M., Piraino, A. J., Morgan, J. M., Palmisano, M., & Close, P. (1997). Effect of renal impairment on the pharmacokinetics and pharmacodynamics of desirudin. Clinical pharmacology and therapeutics, 62(1), 50-59. https://doi.org/10.1016/S0009-9236(97)90151-X	1997	Lefèvre	10.1016/S0009-9236(97)90151-X	CC[C@H](C)[C@H]1C(=O)N[C@H](C(=O)NCC(=O)N[C@H](C(=O)N[C@H](C(=O)NCC(=O)N[C@H](C(=O)N[C@H](C(=O)N[C@H](C(=O)N[C@H](C(=O)N[C@@H](CSSC[C@H]2C(=O)NCC(=O)N[C@H](C(=O)NCC(=O)N[C@H](C(=O)N[C@H](C(=O)N[C@@H](CSSC[C@@H](C(=O)N[C@H](C(=O)NCC(=O)N[C@H](C(=O)N[C@H](C(=O)N[C@H](C(=O)N2)C(C)C)CC(=O)N)CO)CCC(=O)O)NC(=O)[C@H](CC(C)C)NC(=O)[C@@H]3CSSC[C@@H](C(=O)N[C@H](C(=O)N[C@H](C(=O)N[C@H](C(=O)NCC(=O)N[C@H](C…	67	intravenous	HPLC	5	moderate renal impairment	16.75	1.74
527	Desirudin	Lefèvre, G., Duval, M., Gauron, S., Brookman, L. J., Rolan, P. E., Morris, T. M., Piraino, A. J., Morgan, J. M., Palmisano, M., & Close, P. (1997). Effect of renal impairment on the pharmacokinetics and pharmacodynamics of desirudin. Clinical pharmacology and therapeutics, 62(1), 50-59. https://doi.org/10.1016/S0009-9236(97)90151-X	1997	Lefèvre	10.1016/S0009-9236(97)90151-X	CC[C@H](C)[C@H]1C(=O)N[C@H](C(=O)NCC(=O)N[C@H](C(=O)N[C@H](C(=O)NCC(=O)N[C@H](C(=O)N[C@H](C(=O)N[C@H](C(=O)N[C@H](C(=O)N[C@@H](CSSC[C@H]2C(=O)NCC(=O)N[C@H](C(=O)NCC(=O)N[C@H](C(=O)N[C@H](C(=O)N[C@@H](CSSC[C@@H](C(=O)N[C@H](C(=O)NCC(=O)N[C@H](C(=O)N[C@H](C(=O)N[C@H](C(=O)N2)C(C)C)CC(=O)N)CO)CCC(=O)O)NC(=O)[C@H](CC(C)C)NC(=O)[C@@H]3CSSC[C@@H](C(=O)N[C@H](C(=O)N[C@H](C(=O)N[C@H](C(=O)NCC(=O)N[C@H](C…	67	intravenous	HPLC	6	severe renal impairment	8.375	0.63
528	Desmopressin	Agersø, H., Seiding Larsen, L., Riis, A., Lövgren, U., Karlsson, M. O., & Senderovitz, T. (2004). Pharmacokinetics and renal excretion of desmopressin after intravenous administration to healthy subjects and renally impaired patients. British journal of clinical pharmacology, 58(4), 352-358. https://doi.org/10.1111/j.1365-2125.2004.02175.x	2004	Agersø	10.1111/j.1365-2125.2004.02175.x	C1C[C@H](N(C1)C(=O)[C@@H]2CSSCCC(=O)N[C@H](C(=O)N[C@H](C(=O)N[C@H](C(=O)N[C@H](C(=O)N2)CC(=O)N)CCC(=O)N)CC3=CC=CC=C3)CC4=CC=C(C=C4)O)C(=O)N[C@H](CCCN=C(N)N)C(=O)NCC(=O)N	70	intravenous	radioimmunoassay	6	healthy	0.002	4.9
529	Desmopressin	Agersø, H., Seiding Larsen, L., Riis, A., Lövgren, U., Karlsson, M. O., & Senderovitz, T. (2004). Pharmacokinetics and renal excretion of desmopressin after intravenous administration to healthy subjects and renally impaired patients. British journal of clinical pharmacology, 58(4), 352-358. https://doi.org/10.1111/j.1365-2125.2004.02175.x	2004	Agersø	10.1111/j.1365-2125.2004.02175.x	C1C[C@H](N(C1)C(=O)[C@@H]2CSSCCC(=O)N[C@H](C(=O)N[C@H](C(=O)N[C@H](C(=O)N[C@H](C(=O)N2)CC(=O)N)CCC(=O)N)CC3=CC=CC=C3)CC4=CC=C(C=C4)O)C(=O)N[C@H](CCCN=C(N)N)C(=O)NCC(=O)N	70	intravenous	radioimmunoassay	6	mild renal impairment	0.002	2.8
530	Desmopressin	Agersø, H., Seiding Larsen, L., Riis, A., Lövgren, U., Karlsson, M. O., & Senderovitz, T. (2004). Pharmacokinetics and renal excretion of desmopressin after intravenous administration to healthy subjects and renally impaired patients. British journal of clinical pharmacology, 58(4), 352-358. https://doi.org/10.1111/j.1365-2125.2004.02175.x	2004	Agersø	10.1111/j.1365-2125.2004.02175.x	C1C[C@H](N(C1)C(=O)[C@@H]2CSSCCC(=O)N[C@H](C(=O)N[C@H](C(=O)N[C@H](C(=O)N[C@H](C(=O)N2)CC(=O)N)CCC(=O)N)CC3=CC=CC=C3)CC4=CC=C(C=C4)O)C(=O)N[C@H](CCCN=C(N)N)C(=O)NCC(=O)N	70	intravenous	radioimmunoassay	6	moderate renal impairment	0.002	1.2
531	Desmopressin	Agersø, H., Seiding Larsen, L., Riis, A., Lövgren, U., Karlsson, M. O., & Senderovitz, T. (2004). Pharmacokinetics and renal excretion of desmopressin after intravenous administration to healthy subjects and renally impaired patients. British journal of clinical pharmacology, 58(4), 352-358. https://doi.org/10.1111/j.1365-2125.2004.02175.x	2004	Agersø	10.1111/j.1365-2125.2004.02175.x	C1C[C@H](N(C1)C(=O)[C@@H]2CSSCCC(=O)N[C@H](C(=O)N[C@H](C(=O)N[C@H](C(=O)N[C@H](C(=O)N2)CC(=O)N)CCC(=O)N)CC3=CC=CC=C3)CC4=CC=C(C=C4)O)C(=O)N[C@H](CCCN=C(N)N)C(=O)NCC(=O)N	70	intravenous	radioimmunoassay	6	severe renal impairment	0.002	0.65
532	Dexmecamylamine	Alverlind, S., Barassin, S., Dalén, P., Li, Y., Toler, S., Eriksson, H., & Tummala, R. (2014). Clinical pharmacokinetics of the nicotinic channel modulator dexmecamylamine (TC-5214) in subjects with various degrees of renal impairment. Clinical drug investigation, 34(7), 457-465. https://doi.org/10.1007/s40261-014-0195-0	2014	Alverlind	10.1007/s40261-014-0195-0	C[C@@]1([C@@H]2CC[C@@H](C2)C1(C)C)NC	80	oral	LC-MS/MS	8	healthy	8	11.3
533	Dexmecamylamine	Alverlind, S., Barassin, S., Dalén, P., Li, Y., Toler, S., Eriksson, H., & Tummala, R. (2014). Clinical pharmacokinetics of the nicotinic channel modulator dexmecamylamine (TC-5214) in subjects with various degrees of renal impairment. Clinical drug investigation, 34(7), 457-465. https://doi.org/10.1007/s40261-014-0195-0	2014	Alverlind	10.1007/s40261-014-0195-0	C[C@@]1([C@@H]2CC[C@@H](C2)C1(C)C)NC	80	oral	LC-MS/MS	8	mild renal impairment	8	9.21
534	Dexmecamylamine	Alverlind, S., Barassin, S., Dalén, P., Li, Y., Toler, S., Eriksson, H., & Tummala, R. (2014). Clinical pharmacokinetics of the nicotinic channel modulator dexmecamylamine (TC-5214) in subjects with various degrees of renal impairment. Clinical drug investigation, 34(7), 457-465. https://doi.org/10.1007/s40261-014-0195-0	2014	Alverlind	10.1007/s40261-014-0195-0	C[C@@]1([C@@H]2CC[C@@H](C2)C1(C)C)NC	89	oral	LC-MS/MS	8	moderate renal impairment	2	4.69
535	Dexpramipexole	He P, Kerr D, Marbury T, Ries D, Farwell W, Stecher S, Dong Y, Wei D, Rogge M. Pharmacokinetics of renally excreted drug dexpramipexole in subjects with impaired renal function. J Clin Pharmacol. 2014 Dec;54(12):1383-90. doi: 10.1002/jcph.353. Epub 2014 Jul 3. PMID: 24965504; PMCID: PMC4241030.	2014	He	10.1002/jcph.353	CCCN[C@@H]1CCC2=C(C1)SC(=N2)N	70	oral	LC-MS/MS	8	healthy	150	21.336
536	Dexpramipexole	He P, Kerr D, Marbury T, Ries D, Farwell W, Stecher S, Dong Y, Wei D, Rogge M. Pharmacokinetics of renally excreted drug dexpramipexole in subjects with impaired renal function. J Clin Pharmacol. 2014 Dec;54(12):1383-90. doi: 10.1002/jcph.353. Epub 2014 Jul 3. PMID: 24965504; PMCID: PMC4241030.	2014	He	10.1002/jcph.353	CCCN[C@@H]1CCC2=C(C1)SC(=N2)N	70	oral	LC-MS/MS	6	mild renal impairment	150	15.768
537	Dexpramipexole	He P, Kerr D, Marbury T, Ries D, Farwell W, Stecher S, Dong Y, Wei D, Rogge M. Pharmacokinetics of renally excreted drug dexpramipexole in subjects with impaired renal function. J Clin Pharmacol. 2014 Dec;54(12):1383-90. doi: 10.1002/jcph.353. Epub 2014 Jul 3. PMID: 24965504; PMCID: PMC4241030.	2014	He	10.1002/jcph.353	CCCN[C@@H]1CCC2=C(C1)SC(=N2)N	70	oral	LC-MS/MS	6	moderate renal impairment	150	11.43
538	Dexpramipexole	He P, Kerr D, Marbury T, Ries D, Farwell W, Stecher S, Dong Y, Wei D, Rogge M. Pharmacokinetics of renally excreted drug dexpramipexole in subjects with impaired renal function. J Clin Pharmacol. 2014 Dec;54(12):1383-90. doi: 10.1002/jcph.353. Epub 2014 Jul 3. PMID: 24965504; PMCID: PMC4241030.	2014	He	10.1002/jcph.353	CCCN[C@@H]1CCC2=C(C1)SC(=N2)N	70	oral	LC-MS/MS	4	healthy	75	21.018
539	Dexpramipexole	He P, Kerr D, Marbury T, Ries D, Farwell W, Stecher S, Dong Y, Wei D, Rogge M. Pharmacokinetics of renally excreted drug dexpramipexole in subjects with impaired renal function. J Clin Pharmacol. 2014 Dec;54(12):1383-90. doi: 10.1002/jcph.353. Epub 2014 Jul 3. PMID: 24965504; PMCID: PMC4241030.	2014	He	10.1002/jcph.353	CCCN[C@@H]1CCC2=C(C1)SC(=N2)N	70	oral	LC-MS/MS	6	severe renal impairment	75	6.93
540	Dexpramipexole	He P, Kerr D, Marbury T, Ries D, Farwell W, Stecher S, Dong Y, Wei D, Rogge M. Pharmacokinetics of renally excreted drug dexpramipexole in subjects with impaired renal function. J Clin Pharmacol. 2014 Dec;54(12):1383-90. doi: 10.1002/jcph.353. Epub 2014 Jul 3. PMID: 24965504; PMCID: PMC4241030.	2014	He	10.1002/jcph.353	CCCN[C@@H]1CCC2=C(C1)SC(=N2)N	70	oral	LC-MS/MS	6	end-stage renal disease	75	0.33
541	Dexrazoxane	Rosing H, ten Bokkel Huinink WW, van Gijn R, Rombouts RF, Bult A, Beijnen JH. Comparative open, randomized, cross-over bioequivalence study of two intravenous dexrazoxane formulations (Cardioxane and ICRF-187) in patients with advanced breast cancer, treated with 5-fluorouracil-doxorubicin-cyclophosphamide (FDC). Eur J Drug Metab Pharmacokinet. 1999 Jan-Mar;24(1):69-77. doi: 10.1007/BF03190013. P…	1999	Rosing	10.1007/BF03190013	C[C@@H](CN1CC(=O)NC(=O)C1)N2CC(=O)NC(=O)C2	70	intravenous	HPLC	9	cancer	500	5.9
542	Diacerein	Debord, P., Louchahi, K., Tod, M., Molinier, P., Berdah, L., Perret, G., & Petitjean, O. (1993). Influence of renal function on the pharmacokinetics of diacerein after a single oral dose. Fundamental & clinical pharmacology, 7(8), 435-441. https://doi.org/10.1111/j.1472-8206.1993.tb01039.x	1993	Debord	10.1111/j.1472-8206.1993.tb01039.x	CC(=O)OC1=CC=CC2=C1C(=O)C3=C(C2=O)C=C(C=C3OC(=O)C)C(=O)O	63.9	oral	HPLC	12	healthy	50	0.13
543	Diacerein	Debord, P., Louchahi, K., Tod, M., Molinier, P., Berdah, L., Perret, G., & Petitjean, O. (1993). Influence of renal function on the pharmacokinetics of diacerein after a single oral dose. Fundamental & clinical pharmacology, 7(8), 435-441. https://doi.org/10.1111/j.1472-8206.1993.tb01039.x	1993	Debord	10.1111/j.1472-8206.1993.tb01039.x	CC(=O)OC1=CC=CC2=C1C(=O)C3=C(C2=O)C=C(C=C3OC(=O)C)C(=O)O	72.4	oral	HPLC	8	mild renal impairment	50	0.08
544	Diacerein	Debord, P., Louchahi, K., Tod, M., Molinier, P., Berdah, L., Perret, G., & Petitjean, O. (1993). Influence of renal function on the pharmacokinetics of diacerein after a single oral dose. Fundamental & clinical pharmacology, 7(8), 435-441. https://doi.org/10.1111/j.1472-8206.1993.tb01039.x	1993	Debord	10.1111/j.1472-8206.1993.tb01039.x	CC(=O)OC1=CC=CC2=C1C(=O)C3=C(C2=O)C=C(C=C3OC(=O)C)C(=O)O	75.5	oral	HPLC	8	severe renal impairment	50	0.045
545	Diacerein	Debord, P., Louchahi, K., Tod, M., Cournot, A., Perret, G., & Petitjean, O. (1994). Influence of renal function on the pharmacokinetics of diacerein after a single oral dose. European journal of drug metabolism and pharmacokinetics, 19(1), 13-19. https://doi.org/10.1007/BF03188817	1994	Debord	10.1007/BF03188817	CC(=O)OC1=CC=CC2=C1C(=O)C3=C(C2=O)C=C(C=C3OC(=O)C)C(=O)O	63.9	oral	HPLC	12	healthy	50	0.13
546	Diacerein	Debord, P., Louchahi, K., Tod, M., Cournot, A., Perret, G., & Petitjean, O. (1994). Influence of renal function on the pharmacokinetics of diacerein after a single oral dose. European journal of drug metabolism and pharmacokinetics, 19(1), 13-19. https://doi.org/10.1007/BF03188817	1994	Debord	10.1007/BF03188817	CC(=O)OC1=CC=CC2=C1C(=O)C3=C(C2=O)C=C(C=C3OC(=O)C)C(=O)O	72.4	oral	HPLC	8	mild renal impairment	50	0.08
547	Diacerein	Debord, P., Louchahi, K., Tod, M., Cournot, A., Perret, G., & Petitjean, O. (1994). Influence of renal function on the pharmacokinetics of diacerein after a single oral dose. European journal of drug metabolism and pharmacokinetics, 19(1), 13-19. https://doi.org/10.1007/BF03188817	1994	Debord	10.1007/BF03188817	CC(=O)OC1=CC=CC2=C1C(=O)C3=C(C2=O)C=C(C=C3OC(=O)C)C(=O)O	75.5	oral	HPLC	8	severe renal impairment	50	0.045
548	Diacetolol	Flouvat, B., Roux, A., Chau, N. P., Viallet, M., Andre-Fouet, X., Woehrle, R., & Gregoire, J. (1981). Pharmacokinetics and bioavailability of diacetolol, the main metabolite of acebutolol. European journal of clinical pharmacology, 19(4), 287-292. https://doi.org/10.1007/BF00562806	1981	Flouvat	10.1007/BF00562806	CC(C)NCC(COC1=C(C=C(C=C1)NC(=O)C)C(=O)C)O	70	intravenous	HPLC	6	healthy	100	10.2
549	Diacetolol	Flouvat, B., Roux, A., Chau, N. P., Viallet, M., Andre-Fouet, X., Woehrle, R., & Gregoire, J. (1981). Pharmacokinetics and bioavailability of diacetolol, the main metabolite of acebutolol. European journal of clinical pharmacology, 19(4), 287-292. https://doi.org/10.1007/BF00562806	1981	Flouvat	10.1007/BF00562806	CC(C)NCC(COC1=C(C=C(C=C1)NC(=O)C)C(=O)C)O	70	oral	HPLC	6	healthy	100	10.4
550	Diacetolol	Flouvat, B., Roux, A., Chau, N. P., Viallet, M., Andre-Fouet, X., Woehrle, R., & Gregoire, J. (1981). Pharmacokinetics and bioavailability of diacetolol, the main metabolite of acebutolol. European journal of clinical pharmacology, 19(4), 287-292. https://doi.org/10.1007/BF00562806	1981	Flouvat	10.1007/BF00562806	CC(C)NCC(COC1=C(C=C(C=C1)NC(=O)C)C(=O)C)O	70	oral	HPLC	6	healthy	400	12
551	Diacetolol	Flouvat, B., Roux, A., Chau, N. P., Viallet, M., Andre-Fouet, X., Woehrle, R., & Gregoire, J. (1981). Pharmacokinetics and bioavailability of diacetolol, the main metabolite of acebutolol. European journal of clinical pharmacology, 19(4), 287-292. https://doi.org/10.1007/BF00562806	1981	Flouvat	10.1007/BF00562806	CC(C)NCC(COC1=C(C=C(C=C1)NC(=O)C)C(=O)C)O	70	oral	HPLC	6	healthy	800	10.5
552	Dibekacin	Contrepois, A., Brion, N., Garaud, J. J., Faurisson, F., Delatour, F., Levy, J. C., Deybach, J. C., & Carbon, C. (1985). Renal disposition of gentamicin, dibekacin, tobramycin, netilmicin, and amikacin in humans. Antimicrobial agents and chemotherapy, 27(4), 520-524. https://doi.org/10.1128/AAC.27.4.520	1985	Contrepois	10.1128/AAC.27.4.520	C1C[C@H]([C@H](O[C@@H]1CN)O[C@@H]2[C@H](C[C@H]([C@@H]([C@H]2O)O[C@@H]3[C@@H]([C@H]([C@@H]([C@H](O3)CO)O)N)O)N)N)N	69	intravenous	radioimmunoassay	6	healthy	69	3.726
553	Dichloroacetate sodium	Curry, S. H., Lorenz, A., Chu, P. I., Limacher, M., & Stacpoole, P. W. (1991). Disposition and pharmacodynamics of dichloroacetate (DCA) and oxalate following oral DCA doses. Biopharmaceutics & drug disposition, 12(5), 375-390. https://doi.org/10.1002/bdd.2510120507	1991	Curry	10.1002/bdd.2510120507	C(C(=O)[O-])(Cl)Cl.[Na+]	70	intravenous	GC-MS	8	healthy	3500	0.043
554	Diclofenac	Hynninen VV, Olkkola KT, Leino K, Lundgren S, Neuvonen PJ, Rane A, Valtonen M, Laine K. Effect of voriconazole on the pharmacokinetics of diclofenac. Fundam Clin Pharmacol. 2007 Dec;21(6):651-6. doi: 10.1111/j.1472-8206.2007.00516.x. PMID: 18034666.	2007	Hynninen	10.1111/j.1472-8206.2007.00516.x	C1=CC=C(C(=C1)CC(=O)O)NC2=C(C=CC=C2Cl)Cl	70	oral	HPLC	10	healthy	50	0.41
555	Dicloxacillin	Beringer PM, Kriengkauykiat J, Zhang X, Hidayat L, Liu S, Louie S, Synold T, Burckart GJ, Rao PA, Shapiro B, Gill M. Lack of effect of P-glycoprotein inhibition on renal clearance of dicloxacillin in patients with cystic fibrosis. Pharmacotherapy. 2008 Jul;28(7):883-94. doi: 10.1592/phco.28.7.883. PMID: 18576903.	2008	Beringer	10.1592/phco.28.7.883	CC1=C(C(=NO1)C2=C(C=CC=C2Cl)Cl)C(=O)N[C@H]3[C@@H]4N(C3=O)[C@H](C(S4)(C)C)C(=O)O	72	oral	HPLC	11	healthy	500	6.3
556	Dicloxacillin	Beringer PM, Kriengkauykiat J, Zhang X, Hidayat L, Liu S, Louie S, Synold T, Burckart GJ, Rao PA, Shapiro B, Gill M. Lack of effect of P-glycoprotein inhibition on renal clearance of dicloxacillin in patients with cystic fibrosis. Pharmacotherapy. 2008 Jul;28(7):883-94. doi: 10.1592/phco.28.7.883. PMID: 18576903.	2008	Beringer	10.1592/phco.28.7.883	CC1=C(C(=NO1)C2=C(C=CC=C2Cl)Cl)C(=O)N[C@H]3[C@@H]4N(C3=O)[C@H](C(S4)(C)C)C(=O)O	54.5	oral	HPLC	11	cystic fibrosis	500	6.9
557	Dicloxacillin	Löfgren, S., Bucht, G., Hermansson, B., Holm, S. E., Winblad, B., & Norrby, S. R. (1986). Single-dose pharmacokinetics of dicloxacillin in healthy subjects of young and old age. Scandinavian journal of infectious diseases, 18(4), 365-369. https://doi.org/10.3109/00365548609032348	1986	Löfgren	10.3109/00365548609032348	CC1=C(C(=NO1)C2=C(C=CC=C2Cl)Cl)C(=O)N[C@H]3[C@@H]4N(C3=O)[C@H](C(S4)(C)C)C(=O)O	66.5	intravenous	agar well diffusion method	12	healthy	2000	4.522
558	Didanosine	Knupp, C. A., Shyu, W. C., Dolin, R., Valentine, F. T., McLaren, C., Martin, R. R., Pittman, K. A., & Barbhaiya, R. H. (1991). Pharmacokinetics of didanosine in patients with acquired immunodeficiency syndrome or acquired immunodeficiency syndrome-related complex. Clinical pharmacology and therapeutics, 49(5), 523-535. https://doi.org/10.1038/clpt.1991.63	1991	Knupp	10.1038/clpt.1991.63	C1C[C@@H](O[C@@H]1CO)N2C=NC3=C2N=CNC3=O	70	oral	HPLC	2	immunodeficiency	56	39.12
559	Didanosine	Knupp, C. A., Shyu, W. C., Dolin, R., Valentine, F. T., McLaren, C., Martin, R. R., Pittman, K. A., & Barbhaiya, R. H. (1991). Pharmacokinetics of didanosine in patients with acquired immunodeficiency syndrome or acquired immunodeficiency syndrome-related complex. Clinical pharmacology and therapeutics, 49(5), 523-535. https://doi.org/10.1038/clpt.1991.63	1991	Knupp	10.1038/clpt.1991.63	C1C[C@@H](O[C@@H]1CO)N2C=NC3=C2N=CNC3=O	70	oral	HPLC	3	immunodeficiency	140	25.92
560	Didanosine	Knupp, C. A., Shyu, W. C., Dolin, R., Valentine, F. T., McLaren, C., Martin, R. R., Pittman, K. A., & Barbhaiya, R. H. (1991). Pharmacokinetics of didanosine in patients with acquired immunodeficiency syndrome or acquired immunodeficiency syndrome-related complex. Clinical pharmacology and therapeutics, 49(5), 523-535. https://doi.org/10.1038/clpt.1991.63	1991	Knupp	10.1038/clpt.1991.63	C1C[C@@H](O[C@@H]1CO)N2C=NC3=C2N=CNC3=O	70	oral	HPLC	2	immunodeficiency	245	27.3
561	Didanosine	Knupp, C. A., Shyu, W. C., Dolin, R., Valentine, F. T., McLaren, C., Martin, R. R., Pittman, K. A., & Barbhaiya, R. H. (1991). Pharmacokinetics of didanosine in patients with acquired immunodeficiency syndrome or acquired immunodeficiency syndrome-related complex. Clinical pharmacology and therapeutics, 49(5), 523-535. https://doi.org/10.1038/clpt.1991.63	1991	Knupp	10.1038/clpt.1991.63	C1C[C@@H](O[C@@H]1CO)N2C=NC3=C2N=CNC3=O	70	oral	HPLC	6	immunodeficiency	420	24.96
562	Didanosine	Knupp, C. A., Shyu, W. C., Dolin, R., Valentine, F. T., McLaren, C., Martin, R. R., Pittman, K. A., & Barbhaiya, R. H. (1991). Pharmacokinetics of didanosine in patients with acquired immunodeficiency syndrome or acquired immunodeficiency syndrome-related complex. Clinical pharmacology and therapeutics, 49(5), 523-535. https://doi.org/10.1038/clpt.1991.63	1991	Knupp	10.1038/clpt.1991.63	C1C[C@@H](O[C@@H]1CO)N2C=NC3=C2N=CNC3=O	70	oral	HPLC	4	immunodeficiency	714	29.94
563	Didanosine	Knupp, C. A., Shyu, W. C., Dolin, R., Valentine, F. T., McLaren, C., Martin, R. R., Pittman, K. A., & Barbhaiya, R. H. (1991). Pharmacokinetics of didanosine in patients with acquired immunodeficiency syndrome or acquired immunodeficiency syndrome-related complex. Clinical pharmacology and therapeutics, 49(5), 523-535. https://doi.org/10.1038/clpt.1991.63	1991	Knupp	10.1038/clpt.1991.63	C1C[C@@H](O[C@@H]1CO)N2C=NC3=C2N=CNC3=O	70	oral	HPLC	3	immunodeficiency	1064	21.24
564	Didanosine	Knupp, C. A., Shyu, W. C., Dolin, R., Valentine, F. T., McLaren, C., Martin, R. R., Pittman, K. A., & Barbhaiya, R. H. (1991). Pharmacokinetics of didanosine in patients with acquired immunodeficiency syndrome or acquired immunodeficiency syndrome-related complex. Clinical pharmacology and therapeutics, 49(5), 523-535. https://doi.org/10.1038/clpt.1991.63	1991	Knupp	10.1038/clpt.1991.63	C1C[C@@H](O[C@@H]1CO)N2C=NC3=C2N=CNC3=O	70	oral	HPLC	3	immunodeficiency	1596	20.04
565	Didanosine	Knupp, C. A., Shyu, W. C., Dolin, R., Valentine, F. T., McLaren, C., Martin, R. R., Pittman, K. A., & Barbhaiya, R. H. (1991). Pharmacokinetics of didanosine in patients with acquired immunodeficiency syndrome or acquired immunodeficiency syndrome-related complex. Clinical pharmacology and therapeutics, 49(5), 523-535. https://doi.org/10.1038/clpt.1991.63	1991	Knupp	10.1038/clpt.1991.63	C1C[C@@H](O[C@@H]1CO)N2C=NC3=C2N=CNC3=O	70	oral	HPLC	2	immunodeficiency	2310	21.3
566	Didanosine	Knupp, C. A., Milbrath, R., & Barbhaiya, R. H. (1993). Effect of time of food administration on the bioavailability of didanosine from a chewable tablet formulation. Journal of clinical pharmacology, 33(6), 568-573. https://doi.org/10.1002/j.1552-4604.1993.tb04705.x	1993	Knupp	10.1002/j.1552-4604.1993.tb04705.x	C1C[C@@H](O[C@@H]1CO)N2C=NC3=C2N=CNC3=O	71.8	oral	HPLC	10	HIV	300	21.264
567	Didanosine	Knupp, C. A., Brater, D. C., Relue, J., & Barbhaiya, R. H. (1993). Pharmacokinetics of didanosine and ketoconazole after coadministration to patients seropositive for the human immunodeficiency virus. Journal of clinical pharmacology, 33(10), 912-917. https://doi.org/10.1002/j.1552-4604.1993.tb01921.x	1993	Knupp	10.1002/j.1552-4604.1993.tb01921.x	C1C[C@@H](O[C@@H]1CO)N2C=NC3=C2N=CNC3=O	78.8	oral	HPLC	12	HIV	750	24.42
568	Didanosine	Seifert, R. D., Stewart, M. B., Sramek, J. J., Conrad, J., Kaul, S., & Cutler, N. R. (1994). Pharmacokinetics of co-administered didanosine and stavudine in HIV-seropositive male patients. British journal of clinical pharmacology, 38(5), 405-410. https://doi.org/10.1111/j.1365-2125.1994.tb04374.x	1994	Seifert	10.1111/j.1365-2125.1994.tb04374.x	C1C[C@@H](O[C@@H]1CO)N2C=NC3=C2N=CNC3=O	78	oral	HPLC	10	HIV	100	23.46
569	Didanosine	Srinivas, N. R., Knupp, C. A., Batteiger, B., Smith, R. A., & Barbhaiya, R. H. (1996). A pharmacokinetic interaction study of didanosine coadministered with trimethoprim and/or sulphamethoxazole in HIV seropositive asymptomatic male patients. British journal of clinical pharmacology, 41(3), 207-215. https://doi.org/10.1111/j.1365-2125.1996.tb00184.x	1996	Srinivas	10.1111/j.1365-2125.1996.tb00184.x	C1C[C@@H](O[C@@H]1CO)N2C=NC3=C2N=CNC3=O	79	intravenous	HPLC	10	HIV	200	21.108
570	Didanosine	Hoetelmans, R. M., van Heeswijk, R. P., Profijt, M., Mulder, J. W., Meenhorst, P. L., Lange, J. M., Reiss, P., & Beijnen, J. H. (1998). Comparison of the plasma pharmacokinetics and renal clearance of didanosine during once and twice daily dosing in HIV-1 infected individuals. AIDS (London, England), 12(17), F211-F216. https://doi.org/10.1097/00002030-199817000-00001	1998	Hoetelmans	10.1097/00002030-199817000-00001	C1C[C@@H](O[C@@H]1CO)N2C=NC3=C2N=CNC3=O	70	oral	HPLC	19	HIV	200	21.4
571	Didanosine	Hoetelmans, R. M., van Heeswijk, R. P., Profijt, M., Mulder, J. W., Meenhorst, P. L., Lange, J. M., Reiss, P., & Beijnen, J. H. (1998). Comparison of the plasma pharmacokinetics and renal clearance of didanosine during once and twice daily dosing in HIV-1 infected individuals. AIDS (London, England), 12(17), F211-F216. https://doi.org/10.1097/00002030-199817000-00001	1998	Hoetelmans	10.1097/00002030-199817000-00001	C1C[C@@H](O[C@@H]1CO)N2C=NC3=C2N=CNC3=O	70	oral	HPLC	19	HIV	400	23.4
572	Diethylcarbamazine	Orisakwe, O. E., Ilondu, N. A., Afonne, O. J., Ofoefule, S. I., & Orish, C. N. (2000). Acceleration of body clearance of diethylCarbamazine by oral activated charcoal. Pharmacological research, 42(2), 167-170. https://doi.org/10.1006/phrs.2000.0667	2000	Orisakwe	10.1006/phrs.2000.0667	CCN(CC)C(=O)N1CCN(CC1)C	70	oral	Ciba Corning Colorimeter	6	healthy	150	0.049
573	Digitoxin	Graves, P. E., Fenster, P. E., MacFarland, R. T., Marcus, F. I., & Perrier, D. (1984). Kinetics of digitoxin and the bis- and monodigitoxosides of digitoxigenin in normal subjects. Clinical pharmacology and therapeutics, 36(5), 601-606. https://doi.org/10.1038/clpt.1984.228	1984	Graves	10.1038/clpt.1984.228	C[C@@H]1[C@H]([C@H](C[C@@H](O1)O[C@@H]2[C@H](O[C@H](C[C@@H]2O)O[C@@H]3[C@H](O[C@H](C[C@@H]3O)O[C@H]4CC[C@]5([C@@H](C4)CC[C@@H]6[C@@H]5CC[C@]7([C@@]6(CC[C@@H]7C8=CC(=O)OC8)O)C)C)C)C)O)O	71.37	intravenous	chromatography	6	healthy	1	0.057
574	Digoxin	Tsutsumi K, Kotegawa T, Kuranari M, Otani Y, Morimoto T, Matsuki S, Nakano S. The effect of erythromycin and clarithromycin on the pharmacokinetics of intravenous digoxin in healthy volunteers. J Clin Pharmacol. 2002 Oct;42(10):1159-64. doi: 10.1177/009127002401382641. PMID: 12362931.	2002	Tsutsumi	10.1177/009127002401382641	C[C@@H]1[C@H]([C@H](C[C@@H](O1)O[C@@H]2[C@H](O[C@H](C[C@@H]2O)O[C@@H]3[C@H](O[C@H](C[C@@H]3O)O[C@H]4CC[C@]5([C@@H](C4)CC[C@@H]6[C@@H]5C[C@H]([C@]7([C@@]6(CC[C@@H]7C8=CC(=O)OC8)O)C)O)C)C)C)O)O	66.6	intravenous	bioassay	9	healthy	0.5	5.904
575	Digoxin	Marinow, J., Olcay, A., Schaumann, W., & Weiss, W. (1977). Serum glycoside concentrations after single or repeated intravenous doses of beta-methyl-digoxin and digoxin. European journal of clinical pharmacology, 11(3), 213-218. https://doi.org/10.1007/BF00606413	1977	Marinow	10.1007/BF00606413	C[C@@H]1[C@H]([C@H](C[C@@H](O1)O[C@@H]2[C@H](O[C@H](C[C@@H]2O)O[C@@H]3[C@H](O[C@H](C[C@@H]3O)O[C@H]4CC[C@]5([C@@H](C4)CC[C@@H]6[C@@H]5C[C@H]([C@]7([C@@]6(CC[C@@H]7C8=CC(=O)OC8)O)C)O)C)C)C)O)O	71	intravenous	radioimmunoassay	23	healthy	0.4	9.06
576	Digoxin	Keller, F., Blumenthal, H. P., Maertin, K., & Rietbrock, N. (1977). Overall pharmacokinetics during prolonged treatment of healthy volunteers with digoxin and beta-methyldigoxin. European journal of clinical pharmacology, 12(5), 387-392. https://doi.org/10.1007/BF00562456	1977	Keller	10.1007/BF00562456	C[C@@H]1[C@H]([C@H](C[C@@H](O1)O[C@@H]2[C@H](O[C@H](C[C@@H]2O)O[C@@H]3[C@H](O[C@H](C[C@@H]3O)O[C@H]4CC[C@]5([C@@H](C4)CC[C@@H]6[C@@H]5C[C@H]([C@]7([C@@]6(CC[C@@H]7C8=CC(=O)OC8)O)C)O)C)C)C)O)O	64	intravenous	radioimmunoassay	5	healthy	0.4	11.46
577	Digoxin	Ochs, H. R., Greenblatt, D. J., Bodem, G., & Harmatz, J. S. (1978). Dose-independent pharmacokinetics of digoxin in humans. American heart journal, 96(4), 507-511. https://doi.org/10.1016/0002-8703(78)90162-x	1978	Ochs	10.1016/0002-8703(78)90162-x	C[C@@H]1[C@H]([C@H](C[C@@H](O1)O[C@@H]2[C@H](O[C@H](C[C@@H]2O)O[C@@H]3[C@H](O[C@H](C[C@@H]3O)O[C@H]4CC[C@]5([C@@H](C4)CC[C@@H]6[C@@H]5C[C@H]([C@]7([C@@]6(CC[C@@H]7C8=CC(=O)OC8)O)C)O)C)C)C)O)O	77.7	intravenous	radioimmunoassay	9	healthy	0.5	6.993
578	Digoxin	Ochs, H. R., Greenblatt, D. J., Bodem, G., & Harmatz, J. S. (1978). Dose-independent pharmacokinetics of digoxin in humans. American heart journal, 96(4), 507-511. https://doi.org/10.1016/0002-8703(78)90162-x	1978	Ochs	10.1016/0002-8703(78)90162-x	C[C@@H]1[C@H]([C@H](C[C@@H](O1)O[C@@H]2[C@H](O[C@H](C[C@@H]2O)O[C@@H]3[C@H](O[C@H](C[C@@H]3O)O[C@H]4CC[C@]5([C@@H](C4)CC[C@@H]6[C@@H]5C[C@H]([C@]7([C@@]6(CC[C@@H]7C8=CC(=O)OC8)O)C)O)C)C)C)O)O	77.7	intravenous	radioimmunoassay	9	healthy	1	9.417
579	Digoxin	Ochs, H. R., Greenblatt, D. J., Bodem, G., & Harmatz, J. S. (1978). Dose-independent pharmacokinetics of digoxin in humans. American heart journal, 96(4), 507-511. https://doi.org/10.1016/0002-8703(78)90162-x	1978	Ochs	10.1016/0002-8703(78)90162-x	C[C@@H]1[C@H]([C@H](C[C@@H](O1)O[C@@H]2[C@H](O[C@H](C[C@@H]2O)O[C@@H]3[C@H](O[C@H](C[C@@H]3O)O[C@H]4CC[C@]5([C@@H](C4)CC[C@@H]6[C@@H]5C[C@H]([C@]7([C@@]6(CC[C@@H]7C8=CC(=O)OC8)O)C)O)C)C)C)O)O	77.7	intravenous	radioimmunoassay	9	healthy	1.5	7.552
580	Digoxin	Coburn, P., Kongola, G. M., & Mawer, G. E. (1979). Comparison of medigoxin and digoxin in the control of atrial fibrillation. British journal of clinical pharmacology, 8(1), 53-58. https://doi.org/10.1111/j.1365-2125.1979.tb05909.x	1979	Coburn	10.1111/j.1365-2125.1979.tb05909.x	C[C@@H]1[C@H]([C@H](C[C@@H](O1)O[C@@H]2[C@H](O[C@H](C[C@@H]2O)O[C@@H]3[C@H](O[C@H](C[C@@H]3O)O[C@H]4CC[C@]5([C@@H](C4)CC[C@@H]6[C@@H]5C[C@H]([C@]7([C@@]6(CC[C@@H]7C8=CC(=O)OC8)O)C)O)C)C)C)O)O	70	oral	radioimmunoassay	13	healthy	0.5	8.14
581	Digoxin	Coburn, P., Kongola, G. M., & Mawer, G. E. (1979). Comparison of medigoxin and digoxin in the control of atrial fibrillation. British journal of clinical pharmacology, 8(1), 53-58. https://doi.org/10.1111/j.1365-2125.1979.tb05909.x	1979	Coburn	10.1111/j.1365-2125.1979.tb05909.x	C[C@@H]1[C@H]([C@H](C[C@@H](O1)O[C@@H]2[C@H](O[C@H](C[C@@H]2O)O[C@@H]3[C@H](O[C@H](C[C@@H]3O)O[C@H]4CC[C@]5([C@@H](C4)CC[C@@H]6[C@@H]5C[C@H]([C@]7([C@@]6(CC[C@@H]7C8=CC(=O)OC8)O)C)O)C)C)C)O)O	70	oral	radioimmunoassay	15	cardiovascular diseases	0.5	5.63
582	Digoxin	Pedersen, K. E., Dorph-Pedersen, A., Hvidt, S., Klitgaard, N. A., & Nielsen-Kudsk, F. (1981). Digoxin-verapamil interaction. Clinical pharmacology and therapeutics, 30(3), 311-316. https://doi.org/10.1038/clpt.1981.165	1981	Pedersen	10.1038/clpt.1981.165	C[C@@H]1[C@H]([C@H](C[C@@H](O1)O[C@@H]2[C@H](O[C@H](C[C@@H]2O)O[C@@H]3[C@H](O[C@H](C[C@@H]3O)O[C@H]4CC[C@]5([C@@H](C4)CC[C@@H]6[C@@H]5C[C@H]([C@]7([C@@]6(CC[C@@H]7C8=CC(=O)OC8)O)C)O)C)C)C)O)O	79	intravenous	radioimmunoassay	8	healthy	1	10.333
583	Digoxin	Rameis, H., Magometschnigg, D., & Ganzinger, U. (1984). The diltiazem-digoxin interaction. Clinical pharmacology and therapeutics, 36(2), 183-189. https://doi.org/10.1038/clpt.1984.160	1984	Rameis	10.1038/clpt.1984.160	C[C@@H]1[C@H]([C@H](C[C@@H](O1)O[C@@H]2[C@H](O[C@H](C[C@@H]2O)O[C@@H]3[C@H](O[C@H](C[C@@H]3O)O[C@H]4CC[C@]5([C@@H](C4)CC[C@@H]6[C@@H]5C[C@H]([C@]7([C@@]6(CC[C@@H]7C8=CC(=O)OC8)O)C)O)C)C)C)O)O	71.7	intravenous	radioimmunoassay	6	healthy	1	6.123
584	Digoxin	Petersen, P., Kastrup, J., Bartram, R., & Mølholm Hansen, J. (1985). Digoxin-trimethoprim interaction. Acta medica Scandinavica, 217(4), 423-427. https://doi.org/10.1111/j.0954-6820.1985.tb02718.x	1985	Petersen	10.1111/j.0954-6820.1985.tb02718.x	C[C@@H]1[C@H]([C@H](C[C@@H](O1)O[C@@H]2[C@H](O[C@H](C[C@@H]2O)O[C@@H]3[C@H](O[C@H](C[C@@H]3O)O[C@H]4CC[C@]5([C@@H](C4)CC[C@@H]6[C@@H]5C[C@H]([C@]7([C@@]6(CC[C@@H]7C8=CC(=O)OC8)O)C)O)C)C)C)O)O	75.43	intravenous	radioimmunoassay	6	healthy	1	8.871
585	Digoxin	MacFarland, R. T., Moeller, V. R., Pieniaszek, H. J., Jr, Whitney, C. C., Jr, & Marcus, F. I. (1985). Assessment of the potential pharmacokinetic interaction between digoxin and ethmozine. Journal of clinical pharmacology, 25(2), 138-143. https://doi.org/10.1002/j.1552-4604.1985.tb02814.x	1985	MacFarland	10.1002/j.1552-4604.1985.tb02814.x	C[C@@H]1[C@H]([C@H](C[C@@H](O1)O[C@@H]2[C@H](O[C@H](C[C@@H]2O)O[C@@H]3[C@H](O[C@H](C[C@@H]3O)O[C@H]4CC[C@]5([C@@H](C4)CC[C@@H]6[C@@H]5C[C@H]([C@]7([C@@]6(CC[C@@H]7C8=CC(=O)OC8)O)C)O)C)C)C)O)O	70	intravenous	radioimmunoassay	9	healthy	1	10.248
586	Digoxin	Garty, M., Perry, G., Shmueli, H., Ilfeld, D., Boner, G., Pitlik, S., & Rosenfeld, J. (1986). Effect of cimetidine on digoxin disposition in peptic ulcer patients. European journal of clinical pharmacology, 30(4), 489-491. https://doi.org/10.1007/BF00607966	1986	Garty	10.1007/BF00607966	C[C@@H]1[C@H]([C@H](C[C@@H](O1)O[C@@H]2[C@H](O[C@H](C[C@@H]2O)O[C@@H]3[C@H](O[C@H](C[C@@H]3O)O[C@H]4CC[C@]5([C@@H](C4)CC[C@@H]6[C@@H]5C[C@H]([C@]7([C@@]6(CC[C@@H]7C8=CC(=O)OC8)O)C)O)C)C)C)O)O	70	intravenous	radioimmunoassay	6	ulcers	0.75	6.216
587	Digoxin	Schenck-Gustafsson, K., Jogestrand, T., & Dahlqvist, R. (1987). Skeletal muscle binding and renal excretion of digoxin in man. European journal of clinical pharmacology, 31(5), 601-603. https://doi.org/10.1007/BF00606638	1987	Schenck-Gustafsson	10.1007/BF00606638	C[C@@H]1[C@H]([C@H](C[C@@H](O1)O[C@@H]2[C@H](O[C@H](C[C@@H]2O)O[C@@H]3[C@H](O[C@H](C[C@@H]3O)O[C@H]4CC[C@]5([C@@H](C4)CC[C@@H]6[C@@H]5C[C@H]([C@]7([C@@]6(CC[C@@H]7C8=CC(=O)OC8)O)C)O)C)C)C)O)O	70	intravenous	radioimmunoassay	6	healthy	0.25	10.68
588	Digoxin	Schenck-Gustafsson, K., Jogestrand, T., & Dahlqvist, R. (1987). Skeletal muscle binding and renal excretion of digoxin in man. European journal of clinical pharmacology, 31(5), 601-603. https://doi.org/10.1007/BF00606638	1987	Schenck-Gustafsson	10.1007/BF00606638	C[C@@H]1[C@H]([C@H](C[C@@H](O1)O[C@@H]2[C@H](O[C@H](C[C@@H]2O)O[C@@H]3[C@H](O[C@H](C[C@@H]3O)O[C@H]4CC[C@]5([C@@H](C4)CC[C@@H]6[C@@H]5C[C@H]([C@]7([C@@]6(CC[C@@H]7C8=CC(=O)OC8)O)C)O)C)C)C)O)O	70	intravenous	radioimmunoassay	9	healthy	0.38	13.2
589	Digoxin	Schenck-Gustafsson, K., Jogestrand, T., & Dahlqvist, R. (1987). Skeletal muscle binding and renal excretion of digoxin in man. European journal of clinical pharmacology, 31(5), 601-603. https://doi.org/10.1007/BF00606638	1987	Schenck-Gustafsson	10.1007/BF00606638	C[C@@H]1[C@H]([C@H](C[C@@H](O1)O[C@@H]2[C@H](O[C@H](C[C@@H]2O)O[C@@H]3[C@H](O[C@H](C[C@@H]3O)O[C@H]4CC[C@]5([C@@H](C4)CC[C@@H]6[C@@H]5C[C@H]([C@]7([C@@]6(CC[C@@H]7C8=CC(=O)OC8)O)C)O)C)C)C)O)O	70	intravenous	radioimmunoassay	10	healthy	0.57	11.34
590	Digoxin	Schenck-Gustafsson, K., Jogestrand, T., & Dahlqvist, R. (1987). Skeletal muscle binding and renal excretion of digoxin in man. European journal of clinical pharmacology, 31(5), 601-603. https://doi.org/10.1007/BF00606638	1987	Schenck-Gustafsson	10.1007/BF00606638	C[C@@H]1[C@H]([C@H](C[C@@H](O1)O[C@@H]2[C@H](O[C@H](C[C@@H]2O)O[C@@H]3[C@H](O[C@H](C[C@@H]3O)O[C@H]4CC[C@]5([C@@H](C4)CC[C@@H]6[C@@H]5C[C@H]([C@]7([C@@]6(CC[C@@H]7C8=CC(=O)OC8)O)C)O)C)C)C)O)O	70	intravenous	radioimmunoassay	9	healthy	0.75	12.06
591	Digoxin	Schenck-Gustafsson, K., Jogestrand, T., & Dahlqvist, R. (1987). Skeletal muscle binding and renal excretion of digoxin in man. European journal of clinical pharmacology, 31(5), 601-603. https://doi.org/10.1007/BF00606638	1987	Schenck-Gustafsson	10.1007/BF00606638	C[C@@H]1[C@H]([C@H](C[C@@H](O1)O[C@@H]2[C@H](O[C@H](C[C@@H]2O)O[C@@H]3[C@H](O[C@H](C[C@@H]3O)O[C@H]4CC[C@]5([C@@H](C4)CC[C@@H]6[C@@H]5C[C@H]([C@]7([C@@]6(CC[C@@H]7C8=CC(=O)OC8)O)C)O)C)C)C)O)O	70	intravenous	radioimmunoassay	3	healthy	0.88	9.48
592	Digoxin	Johnson, B. F., Wilson, J., Marwaha, R., Hoch, K., & Johnson, J. (1987). The comparative effects of verapamil and a new dihydropyridine calcium channel blocker on digoxin pharmacokinetics. Clinical pharmacology and therapeutics, 42(1), 66-71. https://doi.org/10.1038/clpt.1987.109	1987	Johnson	10.1038/clpt.1987.109	C[C@@H]1[C@H]([C@H](C[C@@H](O1)O[C@@H]2[C@H](O[C@H](C[C@@H]2O)O[C@@H]3[C@H](O[C@H](C[C@@H]3O)O[C@H]4CC[C@]5([C@@H](C4)CC[C@@H]6[C@@H]5C[C@H]([C@]7([C@@]6(CC[C@@H]7C8=CC(=O)OC8)O)C)O)C)C)C)O)O	75.3	intravenous	radioimmunoassay	12	healthy	1	7.03
593	Digoxin	Schwartz J. B. (1988). Effects of amlodipine on steady-state digoxin concentrations and renal digoxin clearance. Journal of cardiovascular pharmacology, 12(1), 1-5. https://doi.org/10.1097/00005344-198807000-00001	1988	Schwartz	10.1097/00005344-198807000-00001	C[C@@H]1[C@H]([C@H](C[C@@H](O1)O[C@@H]2[C@H](O[C@H](C[C@@H]2O)O[C@@H]3[C@H](O[C@H](C[C@@H]3O)O[C@H]4CC[C@]5([C@@H](C4)CC[C@@H]6[C@@H]5C[C@H]([C@]7([C@@]6(CC[C@@H]7C8=CC(=O)OC8)O)C)O)C)C)C)O)O	79	oral	GC-MS	21	healthy	0.375	11.46
594	Digoxin	Rodin, S. M., Johnson, B. F., Wilson, J., Ritchie, P., & Johnson, J. (1988). Comparative effects of verapamil and isradipine on steady-state digoxin kinetics. Clinical pharmacology and therapeutics, 43(6), 668-672. https://doi.org/10.1038/clpt.1988.93	1988	Rodin	10.1038/clpt.1988.93	C[C@@H]1[C@H]([C@H](C[C@@H](O1)O[C@@H]2[C@H](O[C@H](C[C@@H]2O)O[C@@H]3[C@H](O[C@H](C[C@@H]3O)O[C@H]4CC[C@]5([C@@H](C4)CC[C@@H]6[C@@H]5C[C@H]([C@]7([C@@]6(CC[C@@H]7C8=CC(=O)OC8)O)C)O)C)C)C)O)O	77.6	oral	HPLC	19	healthy	0.5	6.8
595	Digoxin	Hedman, A., Angelin, B., Arvidsson, A., Dahlqvist, R., & Nilsson, B. (1990). Interactions in the renal and biliary elimination of digoxin: stereoselective difference between quinine and quinidine. Clinical pharmacology and therapeutics, 47(1), 20-26. https://doi.org/10.1038/clpt.1990.3	1990	Hedman	10.1038/clpt.1990.3	C[C@@H]1[C@H]([C@H](C[C@@H](O1)O[C@@H]2[C@H](O[C@H](C[C@@H]2O)O[C@@H]3[C@H](O[C@H](C[C@@H]3O)O[C@H]4CC[C@]5([C@@H](C4)CC[C@@H]6[C@@H]5C[C@H]([C@]7([C@@]6(CC[C@@H]7C8=CC(=O)OC8)O)C)O)C)C)C)O)O	76	oral	radioimmunoassay	8	healthy	0.625	10.62
596	Digoxin	de Boer, A., Stiekema, J. C., Danhof, M., Moolenaar, A. J., & Breimer, D. D. (1991). Interaction of ORG 10172, a low molecular weight heparinoid, and digoxin in healthy volunteers. European journal of clinical pharmacology, 41(3), 245-250. https://doi.org/10.1007/BF00315437	1991	de Boer	10.1007/BF00315437	C[C@@H]1[C@H]([C@H](C[C@@H](O1)O[C@@H]2[C@H](O[C@H](C[C@@H]2O)O[C@@H]3[C@H](O[C@H](C[C@@H]3O)O[C@H]4CC[C@]5([C@@H](C4)CC[C@@H]6[C@@H]5C[C@H]([C@]7([C@@]6(CC[C@@H]7C8=CC(=O)OC8)O)C)O)C)C)C)O)O	73	oral	Radioimmunoassay	6	healthy	0.25	7.2
597	Digoxin	Hedman, A., Angelin, B., Arvidsson, A., & Dahlqvist, R. (1992). Digoxin-interactions in man: spironolactone reduces renal but not biliary digoxin clearance. European journal of clinical pharmacology, 42(5), 481-485. https://doi.org/10.1007/BF00314854	1992	Hedman	10.1007/BF00314854	C[C@@H]1[C@H]([C@H](C[C@@H](O1)O[C@@H]2[C@H](O[C@H](C[C@@H]2O)O[C@@H]3[C@H](O[C@H](C[C@@H]3O)O[C@H]4CC[C@]5([C@@H](C4)CC[C@@H]6[C@@H]5C[C@H]([C@]7([C@@]6(CC[C@@H]7C8=CC(=O)OC8)O)C)O)C)C)C)O)O	79	intravenous	HPLC	6	healthy	0.525	9.96
598	Digoxin	Edner, M., Jogestrand, T., & Dahlqvist, R. (1992). Effect of salbutamol on digoxin pharmacokinetics. European journal of clinical pharmacology, 42(2), 197-201. https://doi.org/10.1007/BF00278484	1992	Edner	10.1007/BF00278484	C[C@@H]1[C@H]([C@H](C[C@@H](O1)O[C@@H]2[C@H](O[C@H](C[C@@H]2O)O[C@@H]3[C@H](O[C@H](C[C@@H]3O)O[C@H]4CC[C@]5([C@@H](C4)CC[C@@H]6[C@@H]5C[C@H]([C@]7([C@@]6(CC[C@@H]7C8=CC(=O)OC8)O)C)O)C)C)C)O)O	70	intravenous	radioimmunoassay	9	healthy	1.05	10.01
599	Digoxin	Dewland, P. M., Grimwood, V. C., Rapeport, W. G., & Coates, P. E. (1995). Effect of tenidap sodium on digoxin pharmacokinetics in healthy young men. British journal of clinical pharmacology, 39 Suppl 1(Suppl 1), 43S-46S. https://doi.org/10.1111/j.1365-2125.1995.tb04502.x	1995	Dewland	10.1111/j.1365-2125.1995.tb04502.x	C[C@@H]1[C@H]([C@H](C[C@@H](O1)O[C@@H]2[C@H](O[C@H](C[C@@H]2O)O[C@@H]3[C@H](O[C@H](C[C@@H]3O)O[C@H]4CC[C@]5([C@@H](C4)CC[C@@H]6[C@@H]5C[C@H]([C@]7([C@@]6(CC[C@@H]7C8=CC(=O)OC8)O)C)O)C)C)C)O)O	74	oral	radioimmunoassay	14	healthy	0.25	6.74
600	Digoxin	Koytchev, R., Alken, R. G., & Mayer, O. (1996). Effect of diprafenone on the pharmacokinetics of digoxin. European journal of clinical pharmacology, 50(1-2), 97-100. https://doi.org/10.1007/s002280050075	1996	Koytchev	10.1007/s002280050075	C[C@@H]1[C@H]([C@H](C[C@@H](O1)O[C@@H]2[C@H](O[C@H](C[C@@H]2O)O[C@@H]3[C@H](O[C@H](C[C@@H]3O)O[C@H]4CC[C@]5([C@@H](C4)CC[C@@H]6[C@@H]5C[C@H]([C@]7([C@@]6(CC[C@@H]7C8=CC(=O)OC8)O)C)O)C)C)C)O)O	80.7	oral	HPLC	10	healthy	0.5	6.48
601	Digoxin	Jalava, K. M., Partanen, J., & Neuvonen, P. J. (1997). Itraconazole decreases renal clearance of digoxin. Therapeutic drug monitoring, 19(6), 609-613. https://doi.org/10.1097/00007691-199712000-00001	1997	Jalava	10.1097/00007691-199712000-00001	C[C@@H]1[C@H]([C@H](C[C@@H](O1)O[C@@H]2[C@H](O[C@H](C[C@@H]2O)O[C@@H]3[C@H](O[C@H](C[C@@H]3O)O[C@H]4CC[C@]5([C@@H](C4)CC[C@@H]6[C@@H]5C[C@H]([C@]7([C@@]6(CC[C@@H]7C8=CC(=O)OC8)O)C)O)C)C)C)O)O	60.2	oral	HPLC	10	healthy	0.5	7.91
602	Digoxin	Soul-Lawton, J. H., Weatherley, B. C., Posner, J., Layton, G., & Peck, R. W. (1998). Lack of interaction between valaciclovir, the L-valyl ester of aciclovir, and digoxin. British journal of clinical pharmacology, 45(1), 87-89. https://doi.org/10.1046/j.1365-2125.1998.00649.x	1998	Soul-Lawton	10.1046/j.1365-2125.1998.00649.x	C[C@@H]1[C@H]([C@H](C[C@@H](O1)O[C@@H]2[C@H](O[C@H](C[C@@H]2O)O[C@@H]3[C@H](O[C@H](C[C@@H]3O)O[C@H]4CC[C@]5([C@@H](C4)CC[C@@H]6[C@@H]5C[C@H]([C@]7([C@@]6(CC[C@@H]7C8=CC(=O)OC8)O)C)O)C)C)C)O)O	75	oral	radioimmunoassay	12	healthy	1.5	4.428
603	Digoxin	Vousden, M., Allen, A., Lewis, A., & Ehren, N. (1999). Lack of pharmacokinetic interaction between gemifloxacin and digoxin in healthy elderly volunteers. Chemotherapy, 45(6), 485-490. https://doi.org/10.1159/000007242	1999	Vousden	10.1159/000007242	C[C@@H]1[C@H]([C@H](C[C@@H](O1)O[C@@H]2[C@H](O[C@H](C[C@@H]2O)O[C@@H]3[C@H](O[C@H](C[C@@H]3O)O[C@H]4CC[C@]5([C@@H](C4)CC[C@@H]6[C@@H]5C[C@H]([C@]7([C@@]6(CC[C@@H]7C8=CC(=O)OC8)O)C)O)C)C)C)O)O	75.6	oral	radioimmunoassay	14	healthy	0.25	7.19
604	Digoxin	Westphal, K., Weinbrenner, A., Giessmann, T., Stuhr, M., Franke, G., Zschiesche, M., Oertel, R., Terhaag, B., Kroemer, H. K., & Siegmund, W. (2000). Oral bioavailability of digoxin is enhanced by talinolol: evidence for involvement of intestinal P-glycoprotein. Clinical pharmacology and therapeutics, 68(1), 6-12. https://doi.org/10.1067/mcp.2000.107579	2000	Westphal	10.1067/mcp.2000.107579	C[C@@H]1[C@H]([C@H](C[C@@H](O1)O[C@@H]2[C@H](O[C@H](C[C@@H]2O)O[C@@H]3[C@H](O[C@H](C[C@@H]3O)O[C@H]4CC[C@]5([C@@H](C4)CC[C@@H]6[C@@H]5C[C@H]([C@]7([C@@]6(CC[C@@H]7C8=CC(=O)OC8)O)C)O)C)C)C)O)O	75	oral	HPLC	10	healthy	0.5	7.5
605	Digoxin	Boyd, R. A., Stern, R. H., Stewart, B. H., Wu, X., Reyner, E. L., Zegarac, E. A., Randinitis, E. J., & Whitfield, L. (2000). Atorvastatin coadministration may increase digoxin concentrations by inhibition of intestinal P-glycoprotein-mediated secretion. Journal of clinical pharmacology, 40(1), 91-98. https://doi.org/10.1177/00912700022008612	2000	Boyd	10.1177/00912700022008612	C[C@@H]1[C@H]([C@H](C[C@@H](O1)O[C@@H]2[C@H](O[C@H](C[C@@H]2O)O[C@@H]3[C@H](O[C@H](C[C@@H]3O)O[C@H]4CC[C@]5([C@@H](C4)CC[C@@H]6[C@@H]5C[C@H]([C@]7([C@@]6(CC[C@@H]7C8=CC(=O)OC8)O)C)O)C)C)C)O)O	87.1	oral	automated luorescence polarization immunoassay	22	healthy	0.25	8.67
606	Digoxin	Rengelshausen, J., Göggelmann, C., Burhenne, J., Riedel, K. D., Ludwig, J., Weiss, J., Mikus, G., Walter-Sack, I., & Haefeli, W. E. (2003). Contribution of increased oral bioavailability and reduced nonglomerular renal clearance of digoxin to the digoxin-clarithromycin interaction. British journal of clinical pharmacology, 56(1), 32-38. https://doi.org/10.1046/j.1365-2125.2003.01824.x	2003	Rengelshausen	10.1046/j.1365-2125.2003.01824.x	C[C@@H]1[C@H]([C@H](C[C@@H](O1)O[C@@H]2[C@H](O[C@H](C[C@@H]2O)O[C@@H]3[C@H](O[C@H](C[C@@H]3O)O[C@H]4CC[C@]5([C@@H](C4)CC[C@@H]6[C@@H]5C[C@H]([C@]7([C@@]6(CC[C@@H]7C8=CC(=O)OC8)O)C)O)C)C)C)O)O	80	oral	HPLC	10	healthy	0.75	7.2
607	Digoxin	Penzak, S. R., Shen, J. M., Alfaro, R. M., Remaley, A. T., Natarajan, V., & Falloon, J. (2004). Ritonavir decreases the nonrenal clearance of digoxin in healthy volunteers with known MDR1 genotypes. Therapeutic drug monitoring, 26(3), 322-330. https://doi.org/10.1097/00007691-200406000-00018	2004	Penzak	10.1097/00007691-200406000-00018	C[C@@H]1[C@H]([C@H](C[C@@H](O1)O[C@@H]2[C@H](O[C@H](C[C@@H]2O)O[C@@H]3[C@H](O[C@H](C[C@@H]3O)O[C@H]4CC[C@]5([C@@H](C4)CC[C@@H]6[C@@H]5C[C@H]([C@]7([C@@]6(CC[C@@H]7C8=CC(=O)OC8)O)C)O)C)C)C)O)O	68	oral	HPLC	12	healthy	0.4	5.644
608	Digoxin	Zimmerman, J. J., Harper, D. M., Matschke, K., Speth, J. L., Raible, D. G., & Fruncillo, R. J. (2007). Absence of an interaction between tigecycline and digoxin in healthy men. Pharmacotherapy, 27(6), 835-844. https://doi.org/10.1592/phco.27.6.835	2007	Zimmerman	10.1592/phco.27.6.835	C[C@@H]1[C@H]([C@H](C[C@@H](O1)O[C@@H]2[C@H](O[C@H](C[C@@H]2O)O[C@@H]3[C@H](O[C@H](C[C@@H]3O)O[C@H]4CC[C@]5([C@@H](C4)CC[C@@H]6[C@@H]5C[C@H]([C@]7([C@@]6(CC[C@@H]7C8=CC(=O)OC8)O)C)O)C)C)C)O)O	82.4	oral	radioimmunoassay	20	healthy	0.5	0.15
609	Digoxin	Friedrich, C., Ring, A., Brand, T., Sennewald, R., Graefe-Mody, E. U., & Woerle, H. J. (2011). Evaluation of the pharmacokinetic interaction after multiple oral doses of linagliptin and digoxin in healthy volunteers. European journal of drug metabolism and pharmacokinetics, 36(1), 17-24. https://doi.org/10.1007/s13318-011-0028-y	2011	Friedrich	10.1007/s13318-011-0028-y	C[C@@H]1[C@H]([C@H](C[C@@H](O1)O[C@@H]2[C@H](O[C@H](C[C@@H]2O)O[C@@H]3[C@H](O[C@H](C[C@@H]3O)O[C@H]4CC[C@]5([C@@H](C4)CC[C@@H]6[C@@H]5C[C@H]([C@]7([C@@]6(CC[C@@H]7C8=CC(=O)OC8)O)C)O)C)C)C)O)O	74.8	oral	UHPLCâMS/MS	20	healthy	0.25	7.8
610	Digoxin	Shoaf, S. E., Ohzone, Y., Ninomiya, S., Furukawa, M., Bricmont, P., Kashiyama, E., & Mallikaarjun, S. (2011). In vitro P-glycoprotein interactions and steady-state pharmacokinetic interactions between tolvaptan and digoxin in healthy subjects. Journal of clinical pharmacology, 51(5), 761-769. https://doi.org/10.1177/0091270010376193	2011	Shoaf	10.1177/0091270010376193	C[C@@H]1[C@H]([C@H](C[C@@H](O1)O[C@@H]2[C@H](O[C@H](C[C@@H]2O)O[C@@H]3[C@H](O[C@H](C[C@@H]3O)O[C@H]4CC[C@]5([C@@H](C4)CC[C@@H]6[C@@H]5C[C@H]([C@]7([C@@]6(CC[C@@H]7C8=CC(=O)OC8)O)C)O)C)C)C)O)O	76.15	oral	HPLC-MS/MS	14	healthy	0.25	4.797
611	Digoxin	Teng, R., & Butler, K. (2013). A pharmacokinetic interaction study of ticagrelor and digoxin in healthy volunteers. European journal of clinical pharmacology, 69(10), 1801-1808. https://doi.org/10.1007/s00228-013-1543-3	2013	Teng	10.1007/s00228-013-1543-3	C[C@@H]1[C@H]([C@H](C[C@@H](O1)O[C@@H]2[C@H](O[C@H](C[C@@H]2O)O[C@@H]3[C@H](O[C@H](C[C@@H]3O)O[C@H]4CC[C@]5([C@@H](C4)CC[C@@H]6[C@@H]5C[C@H]([C@]7([C@@]6(CC[C@@H]7C8=CC(=O)OC8)O)C)O)C)C)C)O)O	70	oral	LC-MS/MS	18	healthy	0.5	5.4
612	Digoxin	Johansson, S., Read, J., Oliver, S., Steinberg, M., Li, Y., Lisbon, E., Mathews, D., Leese, P. T., & Martin, P. (2014). Pharmacokinetic evaluations of the co-administrations of vandetanib and metformin, digoxin, midazolam, omeprazole or ranitidine. Clinical pharmacokinetics, 53(9), 837-847. https://doi.org/10.1007/s40262-014-0161-2	2014	Johansson	10.1007/s40262-014-0161-2	C[C@@H]1[C@H]([C@H](C[C@@H](O1)O[C@@H]2[C@H](O[C@H](C[C@@H]2O)O[C@@H]3[C@H](O[C@H](C[C@@H]3O)O[C@H]4CC[C@]5([C@@H](C4)CC[C@@H]6[C@@H]5C[C@H]([C@]7([C@@]6(CC[C@@H]7C8=CC(=O)OC8)O)C)O)C)C)C)O)O	80.5	oral	HPLC-MS/MS	14	healthy	0.25	8.46
613	Digoxin	Chiney, M. S., Menon, R. M., Bueno, O. F., Tong, B., & Salem, A. H. (2018). Clinical evaluation of P-glycoprotein inhibition by venetoclax: a drug interaction study with digoxin. Xenobiotica; the fate of foreign compounds in biological systems, 48(9), 904-910. https://doi.org/10.1080/00498254.2017.1381779	2018	Chiney	10.1080/00498254.2017.1381779	C[C@@H]1[C@H]([C@H](C[C@@H](O1)O[C@@H]2[C@H](O[C@H](C[C@@H]2O)O[C@@H]3[C@H](O[C@H](C[C@@H]3O)O[C@H]4CC[C@]5([C@@H](C4)CC[C@@H]6[C@@H]5C[C@H]([C@]7([C@@]6(CC[C@@H]7C8=CC(=O)OC8)O)C)O)C)C)C)O)O	73.3	oral	HPLC-MS/MS	10	healthy	0.5	6.2
614	Dimeglumine gadopentetate	Schuhmann-Giampieri, G., & Krestin, G. (1991). Pharmacokinetics of Gd-DTPA in patients with chronic renal failure. Investigative radiology, 26(11), 975-979. https://doi.org/10.1097/00004424-199111000-00009	1991	Schuhmann-Giampieri	10.1097/00004424-199111000-00009	CNC[C@@H]([C@H]([C@@H]([C@@H](CO)O)O)O)O.CNC[C@@H]([C@H]([C@@H]([C@@H](CO)O)O)O)O.C(CN(CC(=O)O)CC(=O)[O-])N(CCN(CC(=O)O)CC(=O)[O-])CC(=O)[O-].[Gd+3]	65	intravenous	plasma atomic emission spectrometry	24	healthy	6097.03	7.106
615	Disopyramide	Bonde J, Jensen NM, Pedersen LE, Angelo HR, Rasmussen SN, Trap-Jensen J, Kampmann JP. Disposition kinetics of disopyramide in human healthy volunteers described by an open three compartment model. Pharmacol Toxicol. 1989 May;64(5):412-6. doi: 10.1111/j.1600-0773.1989.tb00677.x. PMID: 2771866.	1989	Bonde	10.1111/j.1600-0773.1989.tb00677.x	CC(C)N(CCC(C1=CC=CC=C1)(C2=CC=CC=N2)C(=O)N)C(C)C	71.4	intravenous	HPLC	8	healthy	150	16.708
616	Disopyramide	Bryson, S. M., Whiting, B., & Lawrence, J. R. (1978). Disopyramide serum and pharmacologic effect kinetics applied to the assessment of bioavailability. British journal of clinical pharmacology, 6(5), 409-419. https://doi.org/10.1111/j.1365-2125.1978.tb04605.x	1978	Bryson	10.1111/j.1365-2125.1978.tb04605.x	CC(C)N(CCC(C1=CC=CC=C1)(C2=CC=CC=N2)C(=O)N)C(C)C	75	intravenous	GC-MS	8	healthy	150	3.24
617	Disopyramide	Bryson, S. M., Whiting, B., & Lawrence, J. R. (1978). Disopyramide serum and pharmacologic effect kinetics applied to the assessment of bioavailability. British journal of clinical pharmacology, 6(5), 409-419. https://doi.org/10.1111/j.1365-2125.1978.tb04605.x	1978	Bryson	10.1111/j.1365-2125.1978.tb04605.x	CC(C)N(CCC(C1=CC=CC=C1)(C2=CC=CC=N2)C(=O)N)C(C)C	75	oral	GC-MS	8	healthy	300	3.924
618	Disopyramide	Bonde, J., Pedersen, L. E., Nygaard, E., Ramsing, T., Angelo, H. R., & Kampmann, J. P. (1991). Stereoselective pharmacokinetics of disopyramide and interaction with cimetidine. British journal of clinical pharmacology, 31(6), 708-710. https://doi.org/10.1111/j.1365-2125.1991.tb05599.x	1991	Bonde	10.1111/j.1365-2125.1991.tb05599.x	CC(C)N(CCC(C1=CC=CC=C1)(C2=CC=CC=N2)C(=O)N)C(C)C	78	intravenous	HPLC	7	healthy	150	5.256
619	Disopyramide	Bonde, J., Pedersen, L. E., Nygaard, E., Ramsing, T., Angelo, H. R., & Kampmann, J. P. (1991). Stereoselective pharmacokinetics of disopyramide and interaction with cimetidine. British journal of clinical pharmacology, 31(6), 708-710. https://doi.org/10.1111/j.1365-2125.1991.tb05599.x	1991	Bonde	10.1111/j.1365-2125.1991.tb05599.x	CC(C)N(CCC(C1=CC=CC=C1)(C2=CC=CC=N2)C(=O)N)C(C)C	78	intravenous	HPLC	7	healthy	150	2.556
620	Dofetilide	Abel S, Nichols DJ, Brearley CJ, Eve MD. Effect of cimetidine and ranitidine on pharmacokinetics and pharmacodynamics of a single dose of dofetilide. Br J Clin Pharmacol. 2000 Jan;49(1):64-71. doi: 10.1046/j.1365-2125.2000.00114.x. PMID: 10606839; PMCID: PMC2014890.	2000	Abel	10.1046/j.1365-2125.2000.00114.x	CN(CCC1=CC=C(C=C1)NS(=O)(=O)C)CCOC2=CC=C(C=C2)NS(=O)(=O)C	79	oral	HPLC	20	healthy	0.5	16.398
621	Dolasetron	Shah A, Lanman R, Bhargava V, Weir S, Hahne W. Pharmacokinetics of dolasetron following single- and multiple-dose intravenous administration to normal male subjects. Biopharm Drug Dispos. 1995 Apr;16(3):177-89. doi: 10.1002/bdd.2510160303. PMID: 7787130.	1995	Shah	10.1002/bdd.2510160303	C1[C@@H]2CC(C[C@H]3N2CC(=O)C1C3)OC(=O)C4=CNC5=CC=CC=C54	70	intravenous	chromatography	32	healthy	31.5	14.28
622	Dolasetron mesylate	Boxenbaum, H., Gillespie, T., Heck, K., & Hahne, W. (1993). Human dolasetron pharmacokinetics: II. Absorption and disposition following single-dose oral administration to normal male subjects. Biopharmaceutics & drug disposition, 14(2), 131-141. https://doi.org/10.1002/bdd.2510140205	1993	Boxenbaum	10.1002/bdd.2510140205	CS(=O)(=O)O.C1[C@@H]2CC(C[C@H]3N2CC(=O)C1C3)OC(=O)C4=CNC5=CC=CC=C54.O	70	oral	HPLC	6	healthy	50	10.206
623	Dolasetron mesylate	Boxenbaum, H., Gillespie, T., Heck, K., & Hahne, W. (1993). Human dolasetron pharmacokinetics: II. Absorption and disposition following single-dose oral administration to normal male subjects. Biopharmaceutics & drug disposition, 14(2), 131-141. https://doi.org/10.1002/bdd.2510140205	1993	Boxenbaum	10.1002/bdd.2510140205	CS(=O)(=O)O.C1[C@@H]2CC(C[C@H]3N2CC(=O)C1C3)OC(=O)C4=CNC5=CC=CC=C54.O	70	oral	HPLC	6	healthy	100	9.458
624	Dolasetron mesylate	Boxenbaum, H., Gillespie, T., Heck, K., & Hahne, W. (1993). Human dolasetron pharmacokinetics: II. Absorption and disposition following single-dose oral administration to normal male subjects. Biopharmaceutics & drug disposition, 14(2), 131-141. https://doi.org/10.1002/bdd.2510140205	1993	Boxenbaum	10.1002/bdd.2510140205	CS(=O)(=O)O.C1[C@@H]2CC(C[C@H]3N2CC(=O)C1C3)OC(=O)C4=CNC5=CC=CC=C54.O	70	oral	HPLC	6	healthy	150	8.799
625	Dolasetron mesylate	Boxenbaum, H., Gillespie, T., Heck, K., & Hahne, W. (1993). Human dolasetron pharmacokinetics: II. Absorption and disposition following single-dose oral administration to normal male subjects. Biopharmaceutics & drug disposition, 14(2), 131-141. https://doi.org/10.1002/bdd.2510140205	1993	Boxenbaum	10.1002/bdd.2510140205	CS(=O)(=O)O.C1[C@@H]2CC(C[C@H]3N2CC(=O)C1C3)OC(=O)C4=CNC5=CC=CC=C54.O	70	oral	HPLC	6	healthy	200	13.293
626	Dolasetron mesylate	Boxenbaum, H., Gillespie, T., Heck, K., & Hahne, W. (1993). Human dolasetron pharmacokinetics: II. Absorption and disposition following single-dose oral administration to normal male subjects. Biopharmaceutics & drug disposition, 14(2), 131-141. https://doi.org/10.1002/bdd.2510140205	1993	Boxenbaum	10.1002/bdd.2510140205	CS(=O)(=O)O.C1[C@@H]2CC(C[C@H]3N2CC(=O)C1C3)OC(=O)C4=CNC5=CC=CC=C54.O	70	oral	HPLC	6	healthy	250	14.49
627	Dolasetron mesylate	Boxenbaum, H., Gillespie, T., Heck, K., & Hahne, W. (1993). Human dolasetron pharmacokinetics: II. Absorption and disposition following single-dose oral administration to normal male subjects. Biopharmaceutics & drug disposition, 14(2), 131-141. https://doi.org/10.1002/bdd.2510140205	1993	Boxenbaum	10.1002/bdd.2510140205	CS(=O)(=O)O.C1[C@@H]2CC(C[C@H]3N2CC(=O)C1C3)OC(=O)C4=CNC5=CC=CC=C54.O	70	oral	HPLC	6	healthy	300	12.482
628	Dolasetron mesylate	Boxenbaum, H., Gillespie, T., Heck, K., & Hahne, W. (1993). Human dolasetron pharmacokinetics: II. Absorption and disposition following single-dose oral administration to normal male subjects. Biopharmaceutics & drug disposition, 14(2), 131-141. https://doi.org/10.1002/bdd.2510140205	1993	Boxenbaum	10.1002/bdd.2510140205	CS(=O)(=O)O.C1[C@@H]2CC(C[C@H]3N2CC(=O)C1C3)OC(=O)C4=CNC5=CC=CC=C54.O	70	oral	HPLC	6	healthy	400	10.445
629	Domperidone	Heykants J, Hendriks R, Meuldermans W, Michiels M, Scheygrond H, Reyntjens H. On the pharmacokinetics of domperidone in animals and man. IV. The pharmacokinetics of intravenous domperidone and its bioavailability in man following intramuscular, oral and rectal administration. Eur J Drug Metab Pharmacokinet. 1981;6(1):61-70. doi: 10.1007/BF03189516. PMID: 7250152.	1981	Heykants	10.1007/BF03189516	C1CN(CCC1N2C3=C(C=C(C=C3)Cl)NC2=O)CCCN4C5=CC=CC=C5NC4=O	70	intravenous	radioimmunoassay	8	healthy	10	0.636
630	Donepezil hydrochloride	Mihara, M., Ohnishi, A., Tomono, Y., Hasegawa, J., Shimamura, Y., Yamazaki, K., & Morishita, N. (1993). Pharmacokinetics of E2020, a new compound for Alzheimer's disease, in healthy male volunteers. International journal of clinical pharmacology, therapy, and toxicology, 31(5), 223-229.	1993	Mihara		COC1=C(C=C2C(=C1)CC(C2=O)CC3CCN(CC3)CC4=CC=CC=C4)OC.Cl	64.4	oral	HPLC	6	healthy	2	0.95
631	Donepezil hydrochloride	Mihara, M., Ohnishi, A., Tomono, Y., Hasegawa, J., Shimamura, Y., Yamazaki, K., & Morishita, N. (1993). Pharmacokinetics of E2020, a new compound for Alzheimer's disease, in healthy male volunteers. International journal of clinical pharmacology, therapy, and toxicology, 31(5), 223-229.	1993	Mihara		COC1=C(C=C2C(=C1)CC(C2=O)CC3CCN(CC3)CC4=CC=CC=C4)OC.Cl	64.4	oral	HPLC	6	healthy	5	0.87
632	Donepezil hydrochloride	Mihara, M., Ohnishi, A., Tomono, Y., Hasegawa, J., Shimamura, Y., Yamazaki, K., & Morishita, N. (1993). Pharmacokinetics of E2020, a new compound for Alzheimer's disease, in healthy male volunteers. International journal of clinical pharmacology, therapy, and toxicology, 31(5), 223-229.	1993	Mihara		COC1=C(C=C2C(=C1)CC(C2=O)CC3CCN(CC3)CC4=CC=CC=C4)OC.Cl	64.4	oral	HPLC	6	healthy	8	1.18
633	Donepezil hydrochloride	Mihara, M., Ohnishi, A., Tomono, Y., Hasegawa, J., Shimamura, Y., Yamazaki, K., & Morishita, N. (1993). Pharmacokinetics of E2020, a new compound for Alzheimer's disease, in healthy male volunteers. International journal of clinical pharmacology, therapy, and toxicology, 31(5), 223-229.	1993	Mihara		COC1=C(C=C2C(=C1)CC(C2=O)CC3CCN(CC3)CC4=CC=CC=C4)OC.Cl	64.4	oral	HPLC	6	healthy	10	0.86
634	Doripenem	Cirillo, I., Mannens, G., Janssen, C., Vermeir, M., Cuyckens, F., Desai-Krieger, D., Vaccaro, N., Kao, L. M., Devineni, D., Redman, R., & Turner, K. (2008). Disposition, metabolism, and excretion of [14C]doripenem after a single 500-milligram intravenous infusion in healthy men. Antimicrobial agents and chemotherapy, 52(10), 3478-3483. https://doi.org/10.1128/AAC.00424-08	2008	Cirillo	10.1128/AAC.00424-08	C[C@@H]1[C@@H]2[C@H](C(=O)N2C(=C1S[C@H]3C[C@H](NC3)CNS(=O)(=O)N)C(=O)O)[C@@H](C)O	87.5	intravenous	HPLC	8	healthy	500	12.5
635	Doxacurium	Asokumar, B., Cheng, D., Chung, F., Peniston, C., Sandler, A., & Varin, F. (1998). Pharmacokinetics of doxacurium during normothermic and hypothermic cardiopulmonary bypass surgery. Canadian journal of anaesthesia = Journal canadien d'anesthesie, 45(6), 515-520. https://doi.org/10.1007/BF03012700	1998	Asokumar	10.1007/BF03012700	C[N+]1(CCC2=CC(=C(C(=C2C1CC3=CC(=C(C(=C3)OC)OC)OC)OC)OC)OC)CCCOC(=O)CCC(=O)OCCC[N+]4(CCC5=CC(=C(C(=C5C4CC6=CC(=C(C(=C6)OC)OC)OC)OC)OC)OC)C	73	intravenous	HPLC	10	healthy	5.84	6.12
636	Doxifluridine	Schaaf LJ, Dobbs BR, Edwards IR, Perrier DG. The pharmacokinetics of doxifluridine and 5-fluorouracil after single intravenous infusions of doxifluridine to patients with colorectal cancer. Eur J Clin Pharmacol. 1988;34(5):439-43. doi: 10.1007/BF01046699. PMID: 2974418.	1988	Schaaf	10.1007/BF01046699	C[C@@H]1[C@H]([C@H]([C@@H](O1)N2C=C(C(=O)NC2=O)F)O)O	71.83	intravenous	HPLC	6	cancer	5.545	18.3
637	Doxorubicin	Canal, P., Sqall, A., de Forni, M., Chevreau, C., Pujol, A., Bugat, R., Roche, H., Oustrin, J., & Houin, G. (1991). Chronopharmacokinetics of doxorubicin in patients with breast cancer. European journal of clinical pharmacology, 40(3), 287-291. https://doi.org/10.1007/BF00315211	1991	Canal	10.1007/BF00315211	C[C@H]1[C@H]([C@H](C[C@@H](O1)O[C@H]2C[C@@](CC3=C2C(=C4C(=C3O)C(=O)C5=C(C4=O)C(=CC=C5)OC)O)(C(=O)CO)O)N)O	70	intravenous	HPLC	18	cancer	86	8.487
638	Doxorubicin	Pippa, L. F., Oliveira, M. L., Rocha, A., de Andrade, J. M., & Lanchote, V. L. (2020). Total, renal and hepatic clearances of doxorubicin and formation clearance of doxorubicinol in patients with breast cancer: Estimation of doxorubicin hepatic extraction ratio. Journal of pharmaceutical and biomedical analysis, 185, 113231. https://doi.org/10.1016/j.jpba.2020.113231	2020	Pippa	10.1016/j.jpba.2020.113231	C[C@H]1[C@H]([C@H](C[C@@H](O1)O[C@H]2C[C@@](CC3=C2C(=C4C(=C3O)C(=O)C5=C(C4=O)C(=CC=C5)OC)O)(C(=O)CO)O)N)O	67.72	intravenous	LC-MS/MS	12	cancer	97.25	0.66
639	Doxycycline	Nguyen VX, Nix DE, Gillikin S, Schentag JJ. Effect of oral antacid administration on the pharmacokinetics of intravenous doxycycline. Antimicrob Agents Chemother. 1989 Apr;33(4):434-6. doi: 10.1128/AAC.33.4.434. PMID: 2729939; PMCID: PMC172455.	1989	Nguyen	10.1128/AAC.33.4.434	CN(C)[C@@H]3C(\O)=C(\C(N)=O)C(=O)[C@@]4(O)C(/O)=C2/C(=O)c1c(cccc1O)[C@H](C)[C@H]2[C@H](O)[C@@H]34	79	intravenous	agar well diffusion method	6	healthy	200	0.852
640	Drotaverine HCl	Bolaji, O. O., Onyeji, C. O., Ogundaini, A. O., Olugbade, T. A., & Ogunbona, F. A. (1996). Pharmacokinetics and bioavailability of drotaverine in humans. European journal of drug metabolism and pharmacokinetics, 21(3), 217-221. https://doi.org/10.1007/BF03189716	1996	Bolaji	10.1007/BF03189716	CCOC1=C(C=C(C=C1)/C=C\2/C3=CC(=C(C=C3CCN2)OCC)OCC)OCC.Cl	70	intravenous	HPLC	10	healthy	80	0.044
641	Eltoprazine HCl	de Vries, M. H., de Koning, P., Floot, H. L., Grahnén, A., Eckernäs, S. A., Raghoebar, M., Dahlström, B., & Ekman, L. (1991). Dose-proportionality of eltoprazine. Pharmacokinetics of single oral doses in healthy subjects. European journal of clinical pharmacology, 41(5), 485-488. https://doi.org/10.1007/BF00626375	1991	de Vries	10.1007/BF00626375	C1CN(CCN1)C2=C3C(=CC=C2)OCCO3.Cl	79.5	oral	HPLC	18	healthy	5	16.26
642	Eltoprazine HCl	de Vries, M. H., de Koning, P., Floot, H. L., Grahnén, A., Eckernäs, S. A., Raghoebar, M., Dahlström, B., & Ekman, L. (1991). Dose-proportionality of eltoprazine. Pharmacokinetics of single oral doses in healthy subjects. European journal of clinical pharmacology, 41(5), 485-488. https://doi.org/10.1007/BF00626375	1991	de Vries	10.1007/BF00626375	C1CN(CCN1)C2=C3C(=CC=C2)OCCO3.Cl	79.5	oral	HPLC	18	healthy	10	17.46
643	Eltoprazine HCl	de Vries, M. H., de Koning, P., Floot, H. L., Grahnén, A., Eckernäs, S. A., Raghoebar, M., Dahlström, B., & Ekman, L. (1991). Dose-proportionality of eltoprazine. Pharmacokinetics of single oral doses in healthy subjects. European journal of clinical pharmacology, 41(5), 485-488. https://doi.org/10.1007/BF00626375	1991	de Vries	10.1007/BF00626375	C1CN(CCN1)C2=C3C(=CC=C2)OCCO3.Cl	79.5	oral	HPLC	18	healthy	20	17.58
644	Eltoprazine HCl	de Vries, M. H., de Koning, P., Floot, H. L., Grahnén, A., Eckernäs, S. A., Raghoebar, M., Dahlström, B., & Ekman, L. (1991). Dose-proportionality of eltoprazine. Pharmacokinetics of single oral doses in healthy subjects. European journal of clinical pharmacology, 41(5), 485-488. https://doi.org/10.1007/BF00626375	1991	de Vries	10.1007/BF00626375	C1CN(CCN1)C2=C3C(=CC=C2)OCCO3.Cl	79.5	oral	HPLC	12	healthy	30	17.94
645	Eluxadoline	Davenport, J. M., Covington, P., Bonifacio, L., McIntyre, G., & Venitz, J. (2015). Effect of uptake transporters OAT3 and OATP1B1 and efflux transporter MRP2 on the pharmacokinetics of eluxadoline. Journal of clinical pharmacology, 55(5), 534-542. https://doi.org/10.1002/jcph.442	2015	Davenport	10.1002/jcph.442	CC1=CC(=CC(=C1C[C@@H](C(=O)N(CC2=CC(=C(C=C2)OC)C(=O)O)[C@@H](C)C3=NC=C(N3)C4=CC=CC=C4)N)C)C(=O)N	75.9	oral	LC-MS/MS	29	healthy	100	7
646	Emixustat	Fitzsimmons, M. E., Sun, G., Kuksa, V., & Reid, M. J. (2018). Disposition, profiling and identification of emixustat and its metabolites in humans. Xenobiotica; the fate of foreign compounds in biological systems, 48(6), 592-604. https://doi.org/10.1080/00498254.2017.1350889	2018	Fitzsimmons	10.1080/00498254.2017.1350889	C1CCC(CC1)COC2=CC=CC(=C2)[C@@H](CCN)O	78.9	oral	LC-MS/MS	8	healthy	40	1.23
647	Empagliflozin	Scheen A. J. (2014). Pharmacokinetic and pharmacodynamic profile of empagliflozin, a sodium glucose co-transporter 2 inhibitor. Clinical pharmacokinetics, 53(3), 213-225. https://doi.org/10.1007/s40262-013-0126-x	2014	Scheen	10.1111/dom.12182	C1COC[C@H]1OC2=CC=C(C=C2)CC3=C(C=CC(=C3)[C@H]4[C@@H]([C@H]([C@@H]([C@H](O4)CO)O)O)O)Cl	81.7	oral	HPLC-MS/MS	8	healthy	50	1.71
648	Empagliflozin	Scheen A. J. (2014). Pharmacokinetic and pharmacodynamic profile of empagliflozin, a sodium glucose co-transporter 2 inhibitor. Clinical pharmacokinetics, 53(3), 213-225. https://doi.org/10.1007/s40262-013-0126-x	2014	Scheen	10.1111/dom.12182	C1COC[C@H]1OC2=CC=C(C=C2)CC3=C(C=CC(=C3)[C@H]4[C@@H]([C@H]([C@@H]([C@H](O4)CO)O)O)O)Cl	70.2	oral	HPLC-MS/MS	9	mild renal impairment	50	1.116
649	Empagliflozin	Scheen A. J. (2014). Pharmacokinetic and pharmacodynamic profile of empagliflozin, a sodium glucose co-transporter 2 inhibitor. Clinical pharmacokinetics, 53(3), 213-225. https://doi.org/10.1007/s40262-013-0126-x	2014	Scheen	10.1111/dom.12182	C1COC[C@H]1OC2=CC=C(C=C2)CC3=C(C=CC(=C3)[C@H]4[C@@H]([C@H]([C@@H]([C@H](O4)CO)O)O)O)Cl	78.6	oral	HPLC-MS/MS	7	moderate renal impairment	50	0.708
650	Empagliflozin	Scheen A. J. (2014). Pharmacokinetic and pharmacodynamic profile of empagliflozin, a sodium glucose co-transporter 2 inhibitor. Clinical pharmacokinetics, 53(3), 213-225. https://doi.org/10.1007/s40262-013-0126-x	2014	Scheen	10.1111/dom.12182	C1COC[C@H]1OC2=CC=C(C=C2)CC3=C(C=CC(=C3)[C@H]4[C@@H]([C@H]([C@@H]([C@H](O4)CO)O)O)O)Cl	75.1	oral	HPLC-MS/MS	8	severe renal impairment	50	0.24
651	Empagliflozin	Scheen A. J. (2014). Pharmacokinetic and pharmacodynamic profile of empagliflozin, a sodium glucose co-transporter 2 inhibitor. Clinical pharmacokinetics, 53(3), 213-225. https://doi.org/10.1007/s40262-013-0126-x	2014	Scheen	10.1111/dom.12182	C1COC[C@H]1OC2=CC=C(C=C2)CC3=C(C=CC(=C3)[C@H]4[C@@H]([C@H]([C@@H]([C@H](O4)CO)O)O)O)Cl	77.25	oral	HPLC-MS/MS	8	renal impairment	50	0.03
652	Empagliflozin	Sarashina, A., Ueki, K., Sasaki, T., Tanaka, Y., Koiwai, K., Sakamoto, W., Woerle, H. J., Salsali, A., Broedl, U. C., & Macha, S. (2014). Effect of renal impairment on the pharmacokinetics, pharmacodynamics, and safety of empagliflozin, a sodium glucose cotransporter 2 inhibitor, in Japanese patients with type 2 diabetes mellitus. Clinical therapeutics, 36(11), 1606-1615. https://doi.org/10.1016/…	2014	Sarashina	10.1016/j.clinthera.2014.08.001	C1COC[C@H]1OC2=CC=C(C=C2)CC3=C(C=CC(=C3)[C@H]4[C@@H]([C@H]([C@@H]([C@H](O4)CO)O)O)O)Cl	56.9	oral	HPLC-MS/MS	8	healthy	25	1.446
653	Empagliflozin	Sarashina, A., Ueki, K., Sasaki, T., Tanaka, Y., Koiwai, K., Sakamoto, W., Woerle, H. J., Salsali, A., Broedl, U. C., & Macha, S. (2014). Effect of renal impairment on the pharmacokinetics, pharmacodynamics, and safety of empagliflozin, a sodium glucose cotransporter 2 inhibitor, in Japanese patients with type 2 diabetes mellitus. Clinical therapeutics, 36(11), 1606-1615. https://doi.org/10.1016/…	2014	Sarashina	10.1016/j.clinthera.2014.08.001	C1COC[C@H]1OC2=CC=C(C=C2)CC3=C(C=CC(=C3)[C@H]4[C@@H]([C@H]([C@@H]([C@H](O4)CO)O)O)O)Cl	64.65	oral	HPLC-MS/MS	8	mild renal impairment	25	0.984
654	Empagliflozin	Sarashina, A., Ueki, K., Sasaki, T., Tanaka, Y., Koiwai, K., Sakamoto, W., Woerle, H. J., Salsali, A., Broedl, U. C., & Macha, S. (2014). Effect of renal impairment on the pharmacokinetics, pharmacodynamics, and safety of empagliflozin, a sodium glucose cotransporter 2 inhibitor, in Japanese patients with type 2 diabetes mellitus. Clinical therapeutics, 36(11), 1606-1615. https://doi.org/10.1016/…	2014	Sarashina	10.1016/j.clinthera.2014.08.001	C1COC[C@H]1OC2=CC=C(C=C2)CC3=C(C=CC(=C3)[C@H]4[C@@H]([C@H]([C@@H]([C@H](O4)CO)O)O)O)Cl	69.2	oral	HPLC-MS/MS	8	moderate renal impairment	25	0.792
655	Empagliflozin	Sarashina, A., Ueki, K., Sasaki, T., Tanaka, Y., Koiwai, K., Sakamoto, W., Woerle, H. J., Salsali, A., Broedl, U. C., & Macha, S. (2014). Effect of renal impairment on the pharmacokinetics, pharmacodynamics, and safety of empagliflozin, a sodium glucose cotransporter 2 inhibitor, in Japanese patients with type 2 diabetes mellitus. Clinical therapeutics, 36(11), 1606-1615. https://doi.org/10.1016/…	2014	Sarashina	10.1016/j.clinthera.2014.08.001	C1COC[C@H]1OC2=CC=C(C=C2)CC3=C(C=CC(=C3)[C@H]4[C@@H]([C@H]([C@@H]([C@H](O4)CO)O)O)O)Cl	61.35	oral	HPLC-MS/MS	8	severe renal impairment	25	0.267
656	Enalapril	Weisser, K., Schloos, J., Jakob, S., Mühlberg, W., Platt, D., & Mutschler, E. (1992). The influence of hydrochlorothiazide on the pharmacokinetics of enalapril in elderly patients. European journal of clinical pharmacology, 43(2), 173-177. https://doi.org/10.1007/BF01740666	1992	Weisser	10.1007/BF01740666	CCOC(=O)[C@H](CCC1=CC=CC=C1)N[C@@H](C)C(=O)N2CCC[C@H]2C(=O)O	70	oral	radioimmunoassay	19	hypertension	10	4.8
657	Enerisant	Terasaka, S., Hachiuma, K., Mano, Y., Onishi, K., Kitajima, I., Nishino, I., & Endo, H. (2021). Drug-drug interaction potential and clinical pharmacokinetics of enerisant, a novel potent and selective histamine H3 receptor antagonist. Xenobiotica; the fate of foreign compounds in biological systems, 51(7), 786-795. https://doi.org/10.1080/00498254.2021.1918361	2021	Terasaka	10.1080/00498254.2021.1918361	C[C@@H]1CCCN1CCCOC2=CC=C(C=C2)N3C=C(C=N3)C(=O)N4CCOCC4	65.1	oral	LC-MS/MS	6	healthy	1	17.6
658	Enerisant	Terasaka, S., Hachiuma, K., Mano, Y., Onishi, K., Kitajima, I., Nishino, I., & Endo, H. (2021). Drug-drug interaction potential and clinical pharmacokinetics of enerisant, a novel potent and selective histamine H3 receptor antagonist. Xenobiotica; the fate of foreign compounds in biological systems, 51(7), 786-795. https://doi.org/10.1080/00498254.2021.1918361	2021	Terasaka	10.1080/00498254.2021.1918361	C[C@@H]1CCCN1CCCOC2=CC=C(C=C2)N3C=C(C=N3)C(=O)N4CCOCC4	65.1	oral	LC-MS/MS	6	healthy	3	18
659	Enerisant	Terasaka, S., Hachiuma, K., Mano, Y., Onishi, K., Kitajima, I., Nishino, I., & Endo, H. (2021). Drug-drug interaction potential and clinical pharmacokinetics of enerisant, a novel potent and selective histamine H3 receptor antagonist. Xenobiotica; the fate of foreign compounds in biological systems, 51(7), 786-795. https://doi.org/10.1080/00498254.2021.1918361	2021	Terasaka	10.1080/00498254.2021.1918361	C[C@@H]1CCCN1CCCOC2=CC=C(C=C2)N3C=C(C=N3)C(=O)N4CCOCC4	65.1	oral	LC-MS/MS	6	healthy	10	16.4
660	Enerisant	Terasaka, S., Hachiuma, K., Mano, Y., Onishi, K., Kitajima, I., Nishino, I., & Endo, H. (2021). Drug-drug interaction potential and clinical pharmacokinetics of enerisant, a novel potent and selective histamine H3 receptor antagonist. Xenobiotica; the fate of foreign compounds in biological systems, 51(7), 786-795. https://doi.org/10.1080/00498254.2021.1918361	2021	Terasaka	10.1080/00498254.2021.1918361	C[C@@H]1CCCN1CCCOC2=CC=C(C=C2)N3C=C(C=N3)C(=O)N4CCOCC4	65.1	oral	LC-MS/MS	6	healthy	30	14.7
661	Enerisant	Terasaka, S., Hachiuma, K., Mano, Y., Onishi, K., Kitajima, I., Nishino, I., & Endo, H. (2021). Drug-drug interaction potential and clinical pharmacokinetics of enerisant, a novel potent and selective histamine H3 receptor antagonist. Xenobiotica; the fate of foreign compounds in biological systems, 51(7), 786-795. https://doi.org/10.1080/00498254.2021.1918361	2021	Terasaka	10.1080/00498254.2021.1918361	C[C@@H]1CCCN1CCCOC2=CC=C(C=C2)N3C=C(C=N3)C(=O)N4CCOCC4	65.1	oral	LC-MS/MS	6	healthy	50	18
662	Enerisant	Terasaka, S., Hachiuma, K., Mano, Y., Onishi, K., Kitajima, I., Nishino, I., & Endo, H. (2021). Drug-drug interaction potential and clinical pharmacokinetics of enerisant, a novel potent and selective histamine H3 receptor antagonist. Xenobiotica; the fate of foreign compounds in biological systems, 51(7), 786-795. https://doi.org/10.1080/00498254.2021.1918361	2021	Terasaka	10.1080/00498254.2021.1918361	C[C@@H]1CCCN1CCCOC2=CC=C(C=C2)N3C=C(C=N3)C(=O)N4CCOCC4	65.1	oral	LC-MS/MS	6	healthy	100	17.4
663	Enerisant	Terasaka, S., Hachiuma, K., Mano, Y., Onishi, K., Kitajima, I., Nishino, I., & Endo, H. (2021). Drug-drug interaction potential and clinical pharmacokinetics of enerisant, a novel potent and selective histamine H3 receptor antagonist. Xenobiotica; the fate of foreign compounds in biological systems, 51(7), 786-795. https://doi.org/10.1080/00498254.2021.1918361	2021	Terasaka	10.1080/00498254.2021.1918361	C[C@@H]1CCCN1CCCOC2=CC=C(C=C2)N3C=C(C=N3)C(=O)N4CCOCC4	65.1	oral	LC-MS/MS	6	healthy	150	12.9
664	Enoxacin	Chang T, Black A, Dunky A, Wolf R, Sedman A, Latts J, Welling PG. Pharmacokinetics of intravenous and oral enoxacin in healthy volunteers. J Antimicrob Chemother. 1988 Feb;21 Suppl B:49-56. doi: 10.1093/jac/21.suppl_b.49. PMID: 3162901.	1988	Chang	10.1093/jac/21.suppl_b.49	CCN1C=C(C(=O)C2=CC(=C(N=C21)N3CCNCC3)F)C(=O)O	69.5	intravenous	HPLC	8	healthy	200	20.683
665	Enoxacin	Chang T, Black A, Dunky A, Wolf R, Sedman A, Latts J, Welling PG. Pharmacokinetics of intravenous and oral enoxacin in healthy volunteers. J Antimicrob Chemother. 1988 Feb;21 Suppl B:49-56. doi: 10.1093/jac/21.suppl_b.49. PMID: 3162901.	1988	Chang	10.1093/jac/21.suppl_b.49	CCN1C=C(C(=O)C2=CC(=C(N=C21)N3CCNCC3)F)C(=O)O	69.5	intravenous	HPLC	8	healthy	800	15.763
666	Enoxacin	Chang T, Black A, Dunky A, Wolf R, Sedman A, Latts J, Welling PG. Pharmacokinetics of intravenous and oral enoxacin in healthy volunteers. J Antimicrob Chemother. 1988 Feb;21 Suppl B:49-56. doi: 10.1093/jac/21.suppl_b.49. PMID: 3162901.	1988	Chang	10.1093/jac/21.suppl_b.49	CCN1C=C(C(=O)C2=CC(=C(N=C21)N3CCNCC3)F)C(=O)O	69.5	oral	HPLC	8	healthy	200	22.101
667	Enoxacin	Chang T, Black A, Dunky A, Wolf R, Sedman A, Latts J, Welling PG. Pharmacokinetics of intravenous and oral enoxacin in healthy volunteers. J Antimicrob Chemother. 1988 Feb;21 Suppl B:49-56. doi: 10.1093/jac/21.suppl_b.49. PMID: 3162901.	1988	Chang	10.1093/jac/21.suppl_b.49	CCN1C=C(C(=O)C2=CC(=C(N=C21)N3CCNCC3)F)C(=O)O	69.5	oral	HPLC	8	healthy	800	15.888
668	Enoxacin	Misiak, P. M., Eldon, M. A., Toothaker, R. D., & Sedman, A. J. (1993). Effects of oral cimetidine or ranitidine on the pharmacokinetics of intravenous enoxacin. Journal of clinical pharmacology, 33(1), 53-56. https://doi.org/10.1002/j.1552-4604.1993.tb03903.x	1993	Misiak	10.1002/j.1552-4604.1993.tb03903.x	CCN1C=C(C(=O)C2=CC(=C(N=C21)N3CCNCC3)F)C(=O)O	73.5	intravenous	HPLC	9	healthy	400	13.2
669	Enoxacin	Jaehde, U., Sörgel, F., Naber, K. G., Zürcher, J., & Schunack, W. (1995). Distribution kinetics of enoxacin and its metabolite oxoenoxacin in excretory fluids of healthy volunteers. Antimicrobial agents and chemotherapy, 39(9), 2092-2097. https://doi.org/10.1128/AAC.39.9.2092	1995	Jaehde	10.1128/AAC.39.9.2092	CCN1C=C(C(=O)C2=CC(=C(N=C21)N3CCNCC3)F)C(=O)O	76.1	intravenous	HPLC	11	healthy	428	15.414
670	Enprofylline	Lunell E, Borgå O, Larsson R. Pharmacokinetics of enprofylline in patients with impaired renal function after a single intravenous dose. Eur J Clin Pharmacol. 1984;26(1):87-93. doi: 10.1007/BF00546714. PMID: 6714295.	1984	Lunell	10.1007/BF00546714	CCCN1C2=C(C(=O)NC1=O)NC=N2	78.4	intravenous	HPLC	7	healthy	78.4	15.36
671	Enprofylline	Lunell E, Borgå O, Larsson R. Pharmacokinetics of enprofylline in patients with impaired renal function after a single intravenous dose. Eur J Clin Pharmacol. 1984;26(1):87-93. doi: 10.1007/BF00546714. PMID: 6714295.	1984	Lunell	10.1007/BF00546714	CCCN1C2=C(C(=O)NC1=O)NC=N2	74.9	intravenous	HPLC	7	severe renal impairment	74.9	0.912
672	Enprofylline	Lunell E, Borgå O, Larsson R. Pharmacokinetics of enprofylline in patients with impaired renal function after a single intravenous dose. Eur J Clin Pharmacol. 1984;26(1):87-93. doi: 10.1007/BF00546714. PMID: 6714295.	1984	Lunell	10.1007/BF00546714	CCCN1C2=C(C(=O)NC1=O)NC=N2	72.7	intravenous	HPLC	7	moderate renal impairment	72.7	4.464
673	Enprofylline	Lunell, E., & Borgå, O. (1987). Pharmacokinetics of enprofylline in healthy elderly subjects. European journal of clinical pharmacology, 32(1), 67-70. https://doi.org/10.1007/BF00609959	1987	Lunell	10.1007/BF00609959	CCCN1C2=C(C(=O)NC1=O)NC=N2	70	intravenous	LC-MS/MS	7	healthy	70	16.9
674	Epirubicin	Fogli, S., Danesi, R., Gennari, A., Donati, S., Conte, P. F., & Del Tacca, M. (2002). Gemcitabine, epirubicin and paclitaxel: pharmacokinetic and pharmacodynamic interactions in advanced breast cancer. Annals of oncology : official journal of the European Society for Medical Oncology, 13(6), 919-927. https://doi.org/10.1093/annonc/mdf164	2002	Fogli	10.1093/annonc/mdf164	C[C@H]1[C@@H]([C@H](C[C@@H](O1)O[C@H]2C[C@@](CC3=C2C(=C4C(=C3O)C(=O)C5=C(C4=O)C(=CC=C5)OC)O)(C(=O)CO)O)N)O	70	intravenous	HPLC	15	cancer	163.631	13.436
675	Eprosartan	Tenero DM, Martin DE, Ilson BE, Boyle DA, Boike SC, Carr AM, Lundberg DE, Jorkasky DK. Effect of ranitidine on the pharmacokinetics of orally administered eprosartan, an angiotensin II antagonist, in healthy male volunteers. Ann Pharmacother. 1998 Mar;32(3):304-8. doi: 10.1345/aph.17188. PMID: 9533060.	1998	Tenero	10.1345/aph.17188	CCCCC1=NC=C(N1CC2=CC=C(C=C2)C(=O)O)/C=C(\CC3=CC=CS3)/C(=O)O	70	oral	HPLC	17	healthy	400	1.872
676	Eprosartan	Martin, D. E., Chapelsky, M. C., Ilson, B., Tenero, D., Boike, S. C., Zariffa, N., & Jorkasky, D. K. (1998). Pharmacokinetics and protein binding of eprosartan in healthy volunteers and in patients with varying degrees of renal impairment. Journal of clinical pharmacology, 38(2), 129-137. https://doi.org/10.1002/j.1552-4604.1998.tb04401.x	1998	Martin	10.1002/j.1552-4604.1998.tb04401.x	CCCCC1=NC=C(N1CC2=CC=C(C=C2)C(=O)O)/C=C(\CC3=CC=CS3)/C(=O)O	77.3	oral	HPLC	8	healthy	400	2.35
677	Eprosartan	Martin, D. E., Chapelsky, M. C., Ilson, B., Tenero, D., Boike, S. C., Zariffa, N., & Jorkasky, D. K. (1998). Pharmacokinetics and protein binding of eprosartan in healthy volunteers and in patients with varying degrees of renal impairment. Journal of clinical pharmacology, 38(2), 129-137. https://doi.org/10.1002/j.1552-4604.1998.tb04401.x	1998	Martin	10.1002/j.1552-4604.1998.tb04401.x	CCCCC1=NC=C(N1CC2=CC=C(C=C2)C(=O)O)/C=C(\CC3=CC=CS3)/C(=O)O	73.7	oral	HPLC	8	mild renal impairment	400	2.735
678	Eprosartan	Martin, D. E., Chapelsky, M. C., Ilson, B., Tenero, D., Boike, S. C., Zariffa, N., & Jorkasky, D. K. (1998). Pharmacokinetics and protein binding of eprosartan in healthy volunteers and in patients with varying degrees of renal impairment. Journal of clinical pharmacology, 38(2), 129-137. https://doi.org/10.1002/j.1552-4604.1998.tb04401.x	1998	Martin	10.1002/j.1552-4604.1998.tb04401.x	CCCCC1=NC=C(N1CC2=CC=C(C=C2)C(=O)O)/C=C(\CC3=CC=CS3)/C(=O)O	74.3	oral	HPLC	15	moderate renal impairment	400	1.387
679	Eprosartan	Martin, D. E., Chapelsky, M. C., Ilson, B., Tenero, D., Boike, S. C., Zariffa, N., & Jorkasky, D. K. (1998). Pharmacokinetics and protein binding of eprosartan in healthy volunteers and in patients with varying degrees of renal impairment. Journal of clinical pharmacology, 38(2), 129-137. https://doi.org/10.1002/j.1552-4604.1998.tb04401.x	1998	Martin	10.1002/j.1552-4604.1998.tb04401.x	CCCCC1=NC=C(N1CC2=CC=C(C=C2)C(=O)O)/C=C(\CC3=CC=CS3)/C(=O)O	85.4	oral	HPLC	3	severe renal impairment	400	0.13
680	Eptifibatide	Alton, K. B., Kosoglou, T., Baker, S., Affrime, M. B., Cayen, M. N., & Patrick, J. E. (1998). Disposition of 14C-eptifibatide after intravenous administration to healthy men. Clinical therapeutics, 20(2), 307-323. https://doi.org/10.1016/s0149-2918(98)80094-5	1998	Alton	10.1016/s0149-2918(98)80094-5	C1C[C@H]2C(=O)N[C@@H](CSSCCC(=O)N[C@H](C(=O)NCC(=O)N[C@H](C(=O)N[C@H](C(=O)N2C1)CC3=CNC4=CC=CC=C43)CC(=O)O)CCCCN=C(N)N)C(=O)N	75.6	intravenous	HPLC	8	healthy	10.206	3.79
681	Eribulin	Dubbelman, A. C., Rosing, H., Jansen, R. S., Mergui-Roelvink, M., Huitema, A. D., Koetz, B., Lymboura, M., Reyderman, L., Lopez-Anaya, A., Schellens, J. H., & Beijnen, J. H. (2012). Mass balance study of [¹?C]eribulin in patients with advanced solid tumors. Drug metabolism and disposition: the biological fate of chemicals, 40(2), 313-321. https://doi.org/10.1124/dmd.111.042762	2012	Dubbelman	10.1124/dmd.111.042762	C[C@@H]1C[C@@H]2CC[C@H]3C(=C)C[C@@H](O3)CC[C@]45C[C@@H]6[C@H](O4)[C@H]7[C@@H](O6)[C@@H](O5)[C@@H]8[C@@H](O7)CC[C@@H](O8)CC(=O)C[C@H]9[C@H](C[C@H](C1=C)O2)O[C@@H]([C@@H]9OC)C[C@@H](CN)O	70.5	intravenous	HPLC	6	cancer	2	0.3
682	Ertapenem	Majumdar, A. K., Musson, D. G., Birk, K. L., Kitchen, C. J., Holland, S., McCrea, J., Mistry, G., Hesney, M., Xi, L., Li, S. X., Haesen, R., Blum, R. A., Lins, R. L., Greenberg, H., Waldman, S., Deutsch, P., & Rogers, J. D. (2002). Pharmacokinetics of ertapenem in healthy young volunteers. Antimicrobial agents and chemotherapy, 46(11), 3506-3511. https://doi.org/10.1128/AAC.46.11.3506-3511.2002	2002	Majumdar	10.1128/AAC.46.11.3506-3511.2002	C[C@@H]1[C@@H]2[C@H](C(=O)N2C(=C1S[C@H]3C[C@H](NC3)C(=O)NC4=CC=CC(=C4)C(=O)O)C(=O)O)[C@@H](C)O	70	intravenous	HPLC	15	healthy	500	0.762
683	Ertapenem	Majumdar, A. K., Musson, D. G., Birk, K. L., Kitchen, C. J., Holland, S., McCrea, J., Mistry, G., Hesney, M., Xi, L., Li, S. X., Haesen, R., Blum, R. A., Lins, R. L., Greenberg, H., Waldman, S., Deutsch, P., & Rogers, J. D. (2002). Pharmacokinetics of ertapenem in healthy young volunteers. Antimicrobial agents and chemotherapy, 46(11), 3506-3511. https://doi.org/10.1128/AAC.46.11.3506-3511.2002	2002	Majumdar	10.1128/AAC.46.11.3506-3511.2002	C[C@@H]1[C@@H]2[C@H](C(=O)N2C(=C1S[C@H]3C[C@H](NC3)C(=O)NC4=CC=CC(=C4)C(=O)O)C(=O)O)[C@@H](C)O	70	intravenous	HPLC	14	healthy	1000	0.774
684	Ertapenem	Majumdar, A. K., Musson, D. G., Birk, K. L., Kitchen, C. J., Holland, S., McCrea, J., Mistry, G., Hesney, M., Xi, L., Li, S. X., Haesen, R., Blum, R. A., Lins, R. L., Greenberg, H., Waldman, S., Deutsch, P., & Rogers, J. D. (2002). Pharmacokinetics of ertapenem in healthy young volunteers. Antimicrobial agents and chemotherapy, 46(11), 3506-3511. https://doi.org/10.1128/AAC.46.11.3506-3511.2002	2002	Majumdar	10.1128/AAC.46.11.3506-3511.2002	C[C@@H]1[C@@H]2[C@H](C(=O)N2C(=C1S[C@H]3C[C@H](NC3)C(=O)NC4=CC=CC(=C4)C(=O)O)C(=O)O)[C@@H](C)O	70	intravenous	HPLC	16	healthy	2000	0.894
685	Ertapenem	Majumdar, A. K., Musson, D. G., Birk, K. L., Kitchen, C. J., Holland, S., McCrea, J., Mistry, G., Hesney, M., Xi, L., Li, S. X., Haesen, R., Blum, R. A., Lins, R. L., Greenberg, H., Waldman, S., Deutsch, P., & Rogers, J. D. (2002). Pharmacokinetics of ertapenem in healthy young volunteers. Antimicrobial agents and chemotherapy, 46(11), 3506-3511. https://doi.org/10.1128/AAC.46.11.3506-3511.2002	2002	Majumdar	10.1128/AAC.46.11.3506-3511.2002	C[C@@H]1[C@@H]2[C@H](C(=O)N2C(=C1S[C@H]3C[C@H](NC3)C(=O)NC4=CC=CC(=C4)C(=O)O)C(=O)O)[C@@H](C)O	70	intravenous	HPLC	14	healthy	3000	0.966
686	Erythromycin	Schwarz, U. I., Gramatté, T., Krappweis, J., Oertel, R., & Kirch, W. (2000). P-glycoprotein inhibitor erythromycin increases oral bioavailability of talinolol in humans. International journal of clinical pharmacology and therapeutics, 38(4), 161-167. https://doi.org/10.5414/cpp38161	2000	Schwarz	10.5414/cpp38161	CC[C@@H]1[C@@]([C@@H]([C@H](C(=O)[C@@H](C[C@@]([C@@H]([C@H]([C@@H]([C@H](C(=O)O1)C)O[C@H]2C[C@@]([C@H]([C@@H](O2)C)O)(C)OC)C)O[C@H]3[C@@H]([C@H](C[C@H](O3)C)N(C)C)O)(C)O)C)C)O)(C)O	72	oral	HPLC	8	healthy	2000	10.6
687	Etanidazole	O'Dwyer, P. J., LaCreta, F. P., Walczak, J., Cox, T., Litwin, S., Hoffman, J. P., Zimny, M., & Comis, R. L. (1993). Phase I/pharmacokinetic/biochemical study of the nitroimadazole hypoxic cell sensitiser SR2508 (etanidazole) in combination with cyclophosphamide. British journal of cancer, 68(4), 756-766. https://doi.org/10.1038/bjc.1993.424	1993	O'Dwyer	10.1038/bjc.1993.424	C1=CN(C(=N1)[N+](=O)[O-])CC(=O)NCCO	70	intravenous	HPLC	6	cancer	4545.3	4.691
688	Etanidazole	O'Dwyer, P. J., LaCreta, F. P., Walczak, J., Cox, T., Litwin, S., Hoffman, J. P., Zimny, M., & Comis, R. L. (1993). Phase I/pharmacokinetic/biochemical study of the nitroimadazole hypoxic cell sensitiser SR2508 (etanidazole) in combination with cyclophosphamide. British journal of cancer, 68(4), 756-766. https://doi.org/10.1038/bjc.1993.424	1993	O'Dwyer	10.1038/bjc.1993.424	C1=CN(C(=N1)[N+](=O)[O-])CC(=O)NCCO	70	intravenous	HPLC	6	cancer	5908.89	4.025
689	Etanidazole	O'Dwyer, P. J., LaCreta, F. P., Walczak, J., Cox, T., Litwin, S., Hoffman, J. P., Zimny, M., & Comis, R. L. (1993). Phase I/pharmacokinetic/biochemical study of the nitroimadazole hypoxic cell sensitiser SR2508 (etanidazole) in combination with cyclophosphamide. British journal of cancer, 68(4), 756-766. https://doi.org/10.1038/bjc.1993.424	1993	O'Dwyer	10.1038/bjc.1993.424	C1=CN(C(=N1)[N+](=O)[O-])CC(=O)NCCO	70	intravenous	HPLC	6	cancer	7636.1	6.523
690	Etanidazole	O'Dwyer, P. J., LaCreta, F. P., Walczak, J., Cox, T., Litwin, S., Hoffman, J. P., Zimny, M., & Comis, R. L. (1993). Phase I/pharmacokinetic/biochemical study of the nitroimadazole hypoxic cell sensitiser SR2508 (etanidazole) in combination with cyclophosphamide. British journal of cancer, 68(4), 756-766. https://doi.org/10.1038/bjc.1993.424	1993	O'Dwyer	10.1038/bjc.1993.424	C1=CN(C(=N1)[N+](=O)[O-])CC(=O)NCCO	70	intravenous	HPLC	6	cancer	9999.65	3.622
691	Etanidazole	O'Dwyer, P. J., LaCreta, F. P., Walczak, J., Cox, T., Litwin, S., Hoffman, J. P., Zimny, M., & Comis, R. L. (1993). Phase I/pharmacokinetic/biochemical study of the nitroimadazole hypoxic cell sensitiser SR2508 (etanidazole) in combination with cyclophosphamide. British journal of cancer, 68(4), 756-766. https://doi.org/10.1038/bjc.1993.424	1993	O'Dwyer	10.1038/bjc.1993.424	C1=CN(C(=N1)[N+](=O)[O-])CC(=O)NCCO	70	intravenous	HPLC	7	cancer	13090.5	3.371
692	Etanidazole	O'Dwyer, P. J., LaCreta, F. P., Walczak, J., Cox, T., Litwin, S., Hoffman, J. P., Zimny, M., & Comis, R. L. (1993). Phase I/pharmacokinetic/biochemical study of the nitroimadazole hypoxic cell sensitiser SR2508 (etanidazole) in combination with cyclophosphamide. British journal of cancer, 68(4), 756-766. https://doi.org/10.1038/bjc.1993.424	1993	O'Dwyer	10.1038/bjc.1993.424	C1=CN(C(=N1)[N+](=O)[O-])CC(=O)NCCO	70	intravenous	HPLC	6	cancer	17017.6	3.382
693	Etanidazole	O'Dwyer, P. J., LaCreta, F. P., Walczak, J., Cox, T., Litwin, S., Hoffman, J. P., Zimny, M., & Comis, R. L. (1993). Phase I/pharmacokinetic/biochemical study of the nitroimadazole hypoxic cell sensitiser SR2508 (etanidazole) in combination with cyclophosphamide. British journal of cancer, 68(4), 756-766. https://doi.org/10.1038/bjc.1993.424	1993	O'Dwyer	10.1038/bjc.1993.424	C1=CN(C(=N1)[N+](=O)[O-])CC(=O)NCCO	70	intravenous	HPLC	5	cancer	22181	5.247
694	Etanidazole	O'Dwyer, P. J., LaCreta, F. P., Walczak, J., Cox, T., Litwin, S., Hoffman, J. P., Zimny, M., & Comis, R. L. (1993). Phase I/pharmacokinetic/biochemical study of the nitroimadazole hypoxic cell sensitiser SR2508 (etanidazole) in combination with cyclophosphamide. British journal of cancer, 68(4), 756-766. https://doi.org/10.1038/bjc.1993.424	1993	O'Dwyer	10.1038/bjc.1993.424	C1=CN(C(=N1)[N+](=O)[O-])CC(=O)NCCO	70	intravenous	HPLC	3	cancer	27271.8	4.538
695	Etavopivat	Forsyth, S., Schroeder, P., Geib, J., Vrishabhendra, L., Konstantinidis, D. G., LaSalvia, K., Ribadeneira, M. D., Wu, E., Kelly, P., & Kalfa, T. A. (2022). Safety, Pharmacokinetics, and Pharmacodynamics of Etavopivat (FT-4202), an Allosteric Activator of Pyruvate Kinase-R, in Healthy Adults: A Randomized, Placebo-Controlled, Double-Blind, First-in-Human Phase 1 Trial. Clinical pharmacology in dru…	2022	Forsyth	10.1002/cpdd.1058	C1COC2=C(O1)C=C(C=N2)S(=O)(=O)N3CC4=C(C3)CN(C4)C(=O)[C@H](CO)C5=CC=CC=C5	70	oral	LC-MS/MS	6	healthy	200	1.5
696	Etavopivat	Forsyth, S., Schroeder, P., Geib, J., Vrishabhendra, L., Konstantinidis, D. G., LaSalvia, K., Ribadeneira, M. D., Wu, E., Kelly, P., & Kalfa, T. A. (2022). Safety, Pharmacokinetics, and Pharmacodynamics of Etavopivat (FT-4202), an Allosteric Activator of Pyruvate Kinase-R, in Healthy Adults: A Randomized, Placebo-Controlled, Double-Blind, First-in-Human Phase 1 Trial. Clinical pharmacology in dru…	2022	Forsyth	10.1002/cpdd.1058	C1COC2=C(O1)C=C(C=N2)S(=O)(=O)N3CC4=C(C3)CN(C4)C(=O)[C@H](CO)C5=CC=CC=C5	70	oral	LC-MS/MS	6	healthy	400	1
697	Etavopivat	Forsyth, S., Schroeder, P., Geib, J., Vrishabhendra, L., Konstantinidis, D. G., LaSalvia, K., Ribadeneira, M. D., Wu, E., Kelly, P., & Kalfa, T. A. (2022). Safety, Pharmacokinetics, and Pharmacodynamics of Etavopivat (FT-4202), an Allosteric Activator of Pyruvate Kinase-R, in Healthy Adults: A Randomized, Placebo-Controlled, Double-Blind, First-in-Human Phase 1 Trial. Clinical pharmacology in dru…	2022	Forsyth	10.1002/cpdd.1058	C1COC2=C(O1)C=C(C=N2)S(=O)(=O)N3CC4=C(C3)CN(C4)C(=O)[C@H](CO)C5=CC=CC=C5	70	oral	LC-MS/MS	6	healthy	700	1.4
698	Etavopivat	Forsyth, S., Schroeder, P., Geib, J., Vrishabhendra, L., Konstantinidis, D. G., LaSalvia, K., Ribadeneira, M. D., Wu, E., Kelly, P., & Kalfa, T. A. (2022). Safety, Pharmacokinetics, and Pharmacodynamics of Etavopivat (FT-4202), an Allosteric Activator of Pyruvate Kinase-R, in Healthy Adults: A Randomized, Placebo-Controlled, Double-Blind, First-in-Human Phase 1 Trial. Clinical pharmacology in dru…	2022	Forsyth	10.1002/cpdd.1058	C1COC2=C(O1)C=C(C=N2)S(=O)(=O)N3CC4=C(C3)CN(C4)C(=O)[C@H](CO)C5=CC=CC=C5	70	oral	LC-MS/MS	6	healthy	1000	1.1
699	Ethambutol	Breda M, Benedetti MS, Bani M, Pellizzoni C, Poggesi I, Brianceschi G, Rocchetti M, Dolfi L, Sassella D, Rimoldi R. Effect of rifabutin on ethambutol pharmacokinetics in healthy volunteers. Pharmacol Res. 1999 Oct;40(4):351-6. doi: 10.1006/phrs.1999.0526. PMID: 10527648.	1999	Breda	10.1006/phrs.1999.0526	CC[C@@H](CO)NCCN[C@@H](CC)CO	70	oral	HPLC	10	healthy	1200	28.02
700	Ethanol	Ammon, E., Schäfer, C., Hofmann, U., & Klotz, U. (1996). Disposition and first-pass metabolism of ethanol in humans: is it gastric or hepatic and does it depend on gender?. Clinical pharmacology and therapeutics, 59(5), 503-513. https://doi.org/10.1016/S0009-9236(96)90178-2	1996	Ammon	10.1016/S0009-9236(96)90178-2	CCO	68.5	intravenous	GC-MS	12	healthy	20550	0.456
701	Etintidine	Huang, S. M., Marriott, T. B., Weintraub, H. S., Arnold, J. D., Boccagno, J., Abels, R., & Harris, W. (1988). Clinical pharmacokinetics of etintidine. Biopharmaceutics & drug disposition, 9(5), 477-486. https://doi.org/10.1002/bod.2510090506	1988	Huang	10.1002/bod.2510090506	CC1=C(N=CN1)CSCCN=C(NCC#C)NC#N	71.55	oral	HPLC	7	healthy	100	21.8
702	Etintidine	Huang, S. M., Marriott, T. B., Weintraub, H. S., Arnold, J. D., Boccagno, J., Abels, R., & Harris, W. (1988). Clinical pharmacokinetics of etintidine. Biopharmaceutics & drug disposition, 9(5), 477-486. https://doi.org/10.1002/bod.2510090506	1988	Huang	10.1002/bod.2510090506	CC1=C(N=CN1)CSCCN=C(NCC#C)NC#N	71.55	oral	HPLC	6	healthy	300	13.6
703	Etintidine	Huang, S. M., Marriott, T. B., Weintraub, H. S., Arnold, J. D., Boccagno, J., Abels, R., & Harris, W. (1988). Clinical pharmacokinetics of etintidine. Biopharmaceutics & drug disposition, 9(5), 477-486. https://doi.org/10.1002/bod.2510090506	1988	Huang	10.1002/bod.2510090506	CC1=C(N=CN1)CSCCN=C(NCC#C)NC#N	71.55	oral	HPLC	5	healthy	600	14.5
704	Etintidine	Huang, S. M., Marriott, T. B., Weintraub, H. S., Arnold, J. D., Boccagno, J., Abels, R., & Harris, W. (1988). Clinical pharmacokinetics of etintidine. Biopharmaceutics & drug disposition, 9(5), 477-486. https://doi.org/10.1002/bod.2510090506	1988	Huang	10.1002/bod.2510090506	CC1=C(N=CN1)CSCCN=C(NCC#C)NC#N	71.55	oral	HPLC	5	healthy	900	17.6
705	Etintidine	Huang, S. M., Marriott, T. B., Weintraub, H. S., Arnold, J. D., Boccagno, J., Abels, R., & Harris, W. (1988). Clinical pharmacokinetics of etintidine. Biopharmaceutics & drug disposition, 9(5), 477-486. https://doi.org/10.1002/bod.2510090506	1988	Huang	10.1002/bod.2510090506	CC1=C(N=CN1)CSCCN=C(NCC#C)NC#N	71.55	oral	HPLC	6	healthy	1200	15.7
706	Etoposide	Kroschinsky FP, Friedrichsen K, Mueller J, Pursche S, Haenel M, Prondzinsky R, Ehninger G, Schleyer E. Pharmacokinetic comparison of oral and intravenous etoposide in patients treated with the CHOEP-regimen for malignant lymphomas. Cancer Chemother Pharmacol. 2008 Apr;61(5):785-90. doi: 10.1007/s00280-007-0535-3. Epub 2007 Jun 20. PMID: 17579865.	2008	Kroschinsky	10.1007/s00280-007-0535-3	C[C@@H]1OC[C@@H]2[C@@H](O1)[C@@H]([C@H]([C@@H](O2)O[C@H]3[C@H]4COC(=O)[C@@H]4[C@@H](C5=CC6=C(C=C35)OCO6)C7=CC(=C(C(=C7)OC)O)OC)O)O	70	intravenous	HPLC	10	aggresive non-Hodgkinâs lymphomas	166	1.11
707	Etoposide	Lum, B. L., Kaubisch, S., Yahanda, A. M., Adler, K. M., Jew, L., Ehsan, M. N., Brophy, N. A., Halsey, J., Gosland, M. P., & Sikic, B. I. (1992). Alteration of etoposide pharmacokinetics and pharmacodynamics by cyclosporine in a phase I trial to modulate multidrug resistance. Journal of clinical oncology : official journal of the American Society of Clinical Oncology, 10(10), 1635-1642. https://do…	1992	Lum	10.1200/JCO.1992.10.10.1635	C[C@@H]1OC[C@@H]2[C@@H](O1)[C@@H]([C@H]([C@@H](O2)O[C@H]3[C@H]4COC(=O)[C@@H]4[C@@H](C5=CC6=C(C=C35)OCO6)C7=CC(=C(C(=C7)OC)O)OC)O)O	71	intravenous	HPLC	10	cancer	272.718	1.007
708	Ezetimibe	Oswald S, Giessmann T, Luetjohann D, Wegner D, Rosskopf D, Weitschies W, Siegmund W. Disposition and sterol-lowering effect of ezetimibe are influenced by single-dose coadministration of rifampin, an inhibitor of multidrug transport proteins. Clin Pharmacol Ther. 2006 Nov;80(5):477-85. doi: 10.1016/j.clpt.2006.07.006. PMID: 17112804.	2006	Oswald	10.1016/j.clpt.2006.07.006	C1=CC(=CC=C1[C@@H]2[C@H](C(=O)N2C3=CC=C(C=C3)F)CC[C@@H](C4=CC=C(C=C4)F)O)O	70	oral	LC-MS/MS	8	healthy	20	0.324
709	Famciclovir	Pue, M. A., Pratt, S. K., Fairless, A. J., Fowles, S., Laroche, J., Georgiou, P., & Prince, W. (1994). Linear pharmacokinetics of penciclovir following administration of single oral doses of famciclovir 125, 250, 500 and 750 mg to healthy volunteers. The Journal of antimicrobial chemotherapy, 33(1), 119-127. https://doi.org/10.1093/jac/33.1.119	1994	Pue	10.1093/jac/33.1.119	CC(=O)OCC(CCN1C=NC2=CN=C(N=C21)N)COC(=O)C	73.7	oral	HPLC	20	healthy	125	25.5
710	Famciclovir	Pue, M. A., Pratt, S. K., Fairless, A. J., Fowles, S., Laroche, J., Georgiou, P., & Prince, W. (1994). Linear pharmacokinetics of penciclovir following administration of single oral doses of famciclovir 125, 250, 500 and 750 mg to healthy volunteers. The Journal of antimicrobial chemotherapy, 33(1), 119-127. https://doi.org/10.1093/jac/33.1.119	1994	Pue	10.1093/jac/33.1.119	CC(=O)OCC(CCN1C=NC2=CN=C(N=C21)N)COC(=O)C	73.7	oral	HPLC	20	healthy	250	27.4
711	Famciclovir	Pue, M. A., Pratt, S. K., Fairless, A. J., Fowles, S., Laroche, J., Georgiou, P., & Prince, W. (1994). Linear pharmacokinetics of penciclovir following administration of single oral doses of famciclovir 125, 250, 500 and 750 mg to healthy volunteers. The Journal of antimicrobial chemotherapy, 33(1), 119-127. https://doi.org/10.1093/jac/33.1.119	1994	Pue	10.1093/jac/33.1.119	CC(=O)OCC(CCN1C=NC2=CN=C(N=C21)N)COC(=O)C	73.7	oral	HPLC	20	healthy	500	26.5
712	Famciclovir	Pue, M. A., Pratt, S. K., Fairless, A. J., Fowles, S., Laroche, J., Georgiou, P., & Prince, W. (1994). Linear pharmacokinetics of penciclovir following administration of single oral doses of famciclovir 125, 250, 500 and 750 mg to healthy volunteers. The Journal of antimicrobial chemotherapy, 33(1), 119-127. https://doi.org/10.1093/jac/33.1.119	1994	Pue	10.1093/jac/33.1.119	CC(=O)OCC(CCN1C=NC2=CN=C(N=C21)N)COC(=O)C	73.7	oral	HPLC	20	healthy	750	26.1
713	Famciclovir	Fowles, S. E., Pratt, S. K., Laroche, J., & Prince, W. T. (1994). Lack of a pharmacokinetic interaction between oral famciclovir and allopurinol in healthy volunteers. European journal of clinical pharmacology, 46(4), 355-359. https://doi.org/10.1007/BF00194405	1994	Fowles	10.1007/BF00194405	CC(=O)OCC(CCN1C=NC2=CN=C(N=C21)N)COC(=O)C	75.9	oral	HPLC	12	healthy	500	27
714	Famciclovir	Boike, S. C., Pue, M. A., Freed, M. I., Audet, P. R., Fairless, A., Ilson, B. E., Zariffa, N., & Jorkasky, D. K. (1994). Pharmacokinetics of famciclovir in subjects with varying degrees of renal impairment. Clinical pharmacology and therapeutics, 55(4), 418-426. https://doi.org/10.1038/clpt.1994.51	1994	Boike	10.1038/clpt.1994.51	CC(=O)OCC(CCN1C=NC2=CN=C(N=C21)N)COC(=O)C	80.1	oral	HPLC	9	healthy	500	31.9
715	Famciclovir	Boike, S. C., Pue, M. A., Freed, M. I., Audet, P. R., Fairless, A., Ilson, B. E., Zariffa, N., & Jorkasky, D. K. (1994). Pharmacokinetics of famciclovir in subjects with varying degrees of renal impairment. Clinical pharmacology and therapeutics, 55(4), 418-426. https://doi.org/10.1038/clpt.1994.51	1994	Boike	10.1038/clpt.1994.51	CC(=O)OCC(CCN1C=NC2=CN=C(N=C21)N)COC(=O)C	74.2	oral	HPLC	6	mild renal impairment	500	27.3
716	Famciclovir	Boike, S. C., Pue, M. A., Freed, M. I., Audet, P. R., Fairless, A., Ilson, B. E., Zariffa, N., & Jorkasky, D. K. (1994). Pharmacokinetics of famciclovir in subjects with varying degrees of renal impairment. Clinical pharmacology and therapeutics, 55(4), 418-426. https://doi.org/10.1038/clpt.1994.51	1994	Boike	10.1038/clpt.1994.51	CC(=O)OCC(CCN1C=NC2=CN=C(N=C21)N)COC(=O)C	70.8	oral	HPLC	6	moderate renal impairment	500	10.8
717	Famciclovir	Boike, S. C., Pue, M. A., Freed, M. I., Audet, P. R., Fairless, A., Ilson, B. E., Zariffa, N., & Jorkasky, D. K. (1994). Pharmacokinetics of famciclovir in subjects with varying degrees of renal impairment. Clinical pharmacology and therapeutics, 55(4), 418-426. https://doi.org/10.1038/clpt.1994.51	1994	Boike	10.1038/clpt.1994.51	CC(=O)OCC(CCN1C=NC2=CN=C(N=C21)N)COC(=O)C	75.5	oral	HPLC	6	severe renal impairment	500	3.2
718	Famotidine	Yeh KC, Chremos AN, Lin JH, Constanzer ML, Kanovsky SM, Hucker HB, Antonello J, Vlasses P, Ryan JR, Williams RL. Single-dose pharmacokinetics and bioavailability of famotidine in man. Results of multicenter collaborative studies. Biopharm Drug Dispos. 1987 Nov-Dec;8(6):549-60. doi: 10.1002/bdd.2510080606. PMID: 2892544.	1987	Yeh	10.1002/bdd.2510080606	C1=C(N=C(S1)N=C(N)N)CSCC/C(=N/S(=O)(=O)N)/N	70	intravenous	HPLC	15	healthy	22.5	18.6
719	Famotidine	Yeh KC, Chremos AN, Lin JH, Constanzer ML, Kanovsky SM, Hucker HB, Antonello J, Vlasses P, Ryan JR, Williams RL. Single-dose pharmacokinetics and bioavailability of famotidine in man. Results of multicenter collaborative studies. Biopharm Drug Dispos. 1987 Nov-Dec;8(6):549-60. doi: 10.1002/bdd.2510080606. PMID: 2892544.	1987	Yeh	10.1002/bdd.2510080606	C1=C(N=C(S1)N=C(N)N)CSCC/C(=N/S(=O)(=O)N)/N	70	intravenous	HPLC	15	healthy	5	23.7
720	Famotidine	Yeh KC, Chremos AN, Lin JH, Constanzer ML, Kanovsky SM, Hucker HB, Antonello J, Vlasses P, Ryan JR, Williams RL. Single-dose pharmacokinetics and bioavailability of famotidine in man. Results of multicenter collaborative studies. Biopharm Drug Dispos. 1987 Nov-Dec;8(6):549-60. doi: 10.1002/bdd.2510080606. PMID: 2892544.	1987	Yeh	10.1002/bdd.2510080606	C1=C(N=C(S1)N=C(N)N)CSCC/C(=N/S(=O)(=O)N)/N	70	intravenous	HPLC	15	healthy	10	16.62
721	Famotidine	Yeh KC, Chremos AN, Lin JH, Constanzer ML, Kanovsky SM, Hucker HB, Antonello J, Vlasses P, Ryan JR, Williams RL. Single-dose pharmacokinetics and bioavailability of famotidine in man. Results of multicenter collaborative studies. Biopharm Drug Dispos. 1987 Nov-Dec;8(6):549-60. doi: 10.1002/bdd.2510080606. PMID: 2892544.	1987	Yeh	10.1002/bdd.2510080606	C1=C(N=C(S1)N=C(N)N)CSCC/C(=N/S(=O)(=O)N)/N	70	intravenous	HPLC	15	healthy	20	18.66
722	Famotidine	Yeh KC, Chremos AN, Lin JH, Constanzer ML, Kanovsky SM, Hucker HB, Antonello J, Vlasses P, Ryan JR, Williams RL. Single-dose pharmacokinetics and bioavailability of famotidine in man. Results of multicenter collaborative studies. Biopharm Drug Dispos. 1987 Nov-Dec;8(6):549-60. doi: 10.1002/bdd.2510080606. PMID: 2892544.	1987	Yeh	10.1002/bdd.2510080606	C1=C(N=C(S1)N=C(N)N)CSCC/C(=N/S(=O)(=O)N)/N	70	intravenous	HPLC	15	healthy	40	18.6
723	Famotidine	Yeh KC, Chremos AN, Lin JH, Constanzer ML, Kanovsky SM, Hucker HB, Antonello J, Vlasses P, Ryan JR, Williams RL. Single-dose pharmacokinetics and bioavailability of famotidine in man. Results of multicenter collaborative studies. Biopharm Drug Dispos. 1987 Nov-Dec;8(6):549-60. doi: 10.1002/bdd.2510080606. PMID: 2892544.	1987	Yeh	10.1002/bdd.2510080606	C1=C(N=C(S1)N=C(N)N)CSCC/C(=N/S(=O)(=O)N)/N	70	oral	HPLC	16	healthy	20	13.02
724	Famotidine	Yeh KC, Chremos AN, Lin JH, Constanzer ML, Kanovsky SM, Hucker HB, Antonello J, Vlasses P, Ryan JR, Williams RL. Single-dose pharmacokinetics and bioavailability of famotidine in man. Results of multicenter collaborative studies. Biopharm Drug Dispos. 1987 Nov-Dec;8(6):549-60. doi: 10.1002/bdd.2510080606. PMID: 2892544.	1987	Yeh	10.1002/bdd.2510080606	C1=C(N=C(S1)N=C(N)N)CSCC/C(=N/S(=O)(=O)N)/N	70	oral	HPLC	16	healthy	40	20.76
725	Famotidine	Lin, J. H., Chremos, A. N., Yeh, K. C., Antonello, J., & Hessey, G. A., 2nd (1988). Effects of age and chronic renal failure on the urinary excretion kinetics of famotidine in man. European journal of clinical pharmacology, 34(1), 41-46. https://doi.org/10.1007/BF01061415	1988	Lin	10.1007/BF01061415	C1=C(N=C(S1)N=C(N)N)CSCC/C(=N/S(=O)(=O)N)/N	70.7	intravenous	HPLC	16	healthy	20	18.834
726	Famotidine	Lin, J. H., Chremos, A. N., Yeh, K. C., Antonello, J., & Hessey, G. A., 2nd (1988). Effects of age and chronic renal failure on the urinary excretion kinetics of famotidine in man. European journal of clinical pharmacology, 34(1), 41-46. https://doi.org/10.1007/BF01061415	1988	Lin	10.1007/BF01061415	C1=C(N=C(S1)N=C(N)N)CSCC/C(=N/S(=O)(=O)N)/N	83.7	intravenous	HPLC	7	moderate renal impairment	10	4.399
727	Famotidine	Lin, J. H., Chremos, A. N., Yeh, K. C., Antonello, J., & Hessey, G. A., 2nd (1988). Effects of age and chronic renal failure on the urinary excretion kinetics of famotidine in man. European journal of clinical pharmacology, 34(1), 41-46. https://doi.org/10.1007/BF01061415	1988	Lin	10.1007/BF01061415	C1=C(N=C(S1)N=C(N)N)CSCC/C(=N/S(=O)(=O)N)/N	75	intravenous	HPLC	5	end-stage renal disease	10	1.274
728	Famotidine	Inotsume, N., Nishimura, M., Fujiyama, S., Sagara, K., Sato, T., Imai, Y., Matsui, H., & Nakano, M. (1989). Pharmacokinetics of famotidine in elderly patients with and without renal insufficiency and in healthy young volunteers. European journal of clinical pharmacology, 36(5), 517-520. https://doi.org/10.1007/BF00558079	1989	Inotsume	10.1007/BF00558079	C1=C(N=C(S1)N=C(N)N)CSCC/C(=N/S(=O)(=O)N)/N	63	oral	HPLC	6	healthy	20	16.2
729	Famotidine	Maish, W. A., McCubbin, M. M., Letzig, L. G., Farrar, H. C., 3rd, & Kearns, G. L. (1998). Pharmacokinetics of famotidine in patients with cystic fibrosis. Journal of clinical pharmacology, 38(11), 1010-1016. https://doi.org/10.1177/009127009803801104	1998	Maish	10.1177/009127009803801104	C1=C(N=C(S1)N=C(N)N)CSCC/C(=N/S(=O)(=O)N)/N	70	intravenous	HPLC	4	cystic fibrosis	20	31.71
730	Fandofloxacin	Meyerhoff, C., Dilger, C., Yoon, S. J., Chung, Y. H., Lee, D. K., Lee, C. W., Ryu, J. M., Choi, M. S., Pabst, G., & Reh, C. (1998). Safety, tolerability and pharmacokinetics of the new long-acting quinolone DW-116 after single and multiple dosing in healthy subjects. The Journal of antimicrobial chemotherapy, 42(3), 349-361. https://doi.org/10.1093/jac/42.3.349	1998	Meyerhoff	10.1093/jac/42.3.349	CN1CCN(CC1)C2=C(C=C3C(=C2)N(C=C(C3=O)C(=O)O)C4=NC=C(C=C4)F)F.Cl	72.3	oral	HPLC	1	healthy	100	2.688
731	Fandofloxacin	Meyerhoff, C., Dilger, C., Yoon, S. J., Chung, Y. H., Lee, D. K., Lee, C. W., Ryu, J. M., Choi, M. S., Pabst, G., & Reh, C. (1998). Safety, tolerability and pharmacokinetics of the new long-acting quinolone DW-116 after single and multiple dosing in healthy subjects. The Journal of antimicrobial chemotherapy, 42(3), 349-361. https://doi.org/10.1093/jac/42.3.349	1998	Meyerhoff	10.1093/jac/42.3.349	CN1CCN(CC1)C2=C(C=C3C(=C2)N(C=C(C3=O)C(=O)O)C4=NC=C(C=C4)F)F.Cl	72.3	oral	HPLC	4	healthy	200	1.95
732	Fandofloxacin	Meyerhoff, C., Dilger, C., Yoon, S. J., Chung, Y. H., Lee, D. K., Lee, C. W., Ryu, J. M., Choi, M. S., Pabst, G., & Reh, C. (1998). Safety, tolerability and pharmacokinetics of the new long-acting quinolone DW-116 after single and multiple dosing in healthy subjects. The Journal of antimicrobial chemotherapy, 42(3), 349-361. https://doi.org/10.1093/jac/42.3.349	1998	Meyerhoff	10.1093/jac/42.3.349	CN1CCN(CC1)C2=C(C=C3C(=C2)N(C=C(C3=O)C(=O)O)C4=NC=C(C=C4)F)F.Cl	72.3	oral	HPLC	4	healthy	300	1.968
733	Fandofloxacin	Meyerhoff, C., Dilger, C., Yoon, S. J., Chung, Y. H., Lee, D. K., Lee, C. W., Ryu, J. M., Choi, M. S., Pabst, G., & Reh, C. (1998). Safety, tolerability and pharmacokinetics of the new long-acting quinolone DW-116 after single and multiple dosing in healthy subjects. The Journal of antimicrobial chemotherapy, 42(3), 349-361. https://doi.org/10.1093/jac/42.3.349	1998	Meyerhoff	10.1093/jac/42.3.349	CN1CCN(CC1)C2=C(C=C3C(=C2)N(C=C(C3=O)C(=O)O)C4=NC=C(C=C4)F)F.Cl	72.3	oral	HPLC	4	healthy	800	1.848
734	FCE 22891	Saathoff, A., Lode, H., Hampel, B., Deppermann, K. M., Borner, K., & Koeppe, P. (1990). Pharmacokinetics of FCE 22891, a new oral penem. Antimicrobial agents and chemotherapy, 34(6), 1001-1006. https://doi.org/10.1128/AAC.34.6.1001	1990	Saathoff	10.1128/AAC.34.6.1001	C[C@H]([C@@H]1[C@@H]2N(C1=O)C(=C(S2)COC(=O)N)C(=O)OCOC(=O)C)O	65	oral	HPLC	6	healthy	750	10.998
735	FCE 22891	Saathoff, A., Lode, H., Hampel, B., Deppermann, K. M., Borner, K., & Koeppe, P. (1990). Pharmacokinetics of FCE 22891, a new oral penem. Antimicrobial agents and chemotherapy, 34(6), 1001-1006. https://doi.org/10.1128/AAC.34.6.1001	1990	Saathoff	10.1128/AAC.34.6.1001	C[C@H]([C@@H]1[C@@H]2N(C1=O)C(=C(S2)COC(=O)N)C(=O)OCOC(=O)C)O	65	oral	HPLC	6	healthy	1000	7.413
736	FCE 22891	Saathoff, A., Lode, H., Hampel, B., Deppermann, K. M., Borner, K., & Koeppe, P. (1990). Pharmacokinetics of FCE 22891, a new oral penem. Antimicrobial agents and chemotherapy, 34(6), 1001-1006. https://doi.org/10.1128/AAC.34.6.1001	1990	Saathoff	10.1128/AAC.34.6.1001	C[C@H]([C@@H]1[C@@H]2N(C1=O)C(=C(S2)COC(=O)N)C(=O)OCOC(=O)C)O	65	oral	HPLC	6	healthy	1500	9.054
737	FCE 22891	Saathoff, A., Lode, H., Hampel, B., Deppermann, K. M., Borner, K., & Koeppe, P. (1990). Pharmacokinetics of FCE 22891, a new oral penem. Antimicrobial agents and chemotherapy, 34(6), 1001-1006. https://doi.org/10.1128/AAC.34.6.1001	1990	Saathoff	10.1128/AAC.34.6.1001	C[C@H]([C@@H]1[C@@H]2N(C1=O)C(=C(S2)COC(=O)N)C(=O)OCOC(=O)C)O	65	oral	HPLC	6	healthy	2000	7.778
738	Fexofenadine	Yamada S, Yasui-Furukori N, Akamine Y, Kaneko S, Uno T. Effects of the P-glycoprotein inducer carbamazepine on fexofenadine pharmacokinetics. Ther Drug Monit. 2009 Dec;31(6):764-8. doi: 10.1097/FTD.0b013e3181bf7db6. PMID: 19855315.	2009	Yamada	10.1097/FTD.0b013e3181bf7db6	CC(C)(C1=CC=C(C=C1)C(CCCN2CCC(CC2)C(C3=CC=CC=C3)(C4=CC=CC=C4)O)O)C(=O)O	57.4	oral	HPLC	12	healthy	60	8.8
739	Fexofenadine	Hamman, M. A., Bruce, M. A., Haehner-Daniels, B. D., & Hall, S. D. (2001). The effect of rifampin administration on the disposition of fexofenadine. Clinical pharmacology and therapeutics, 69(3), 114-121. https://doi.org/10.1067/mcp.2001.113697	2001	Hamman	10.1067/mcp.2001.113697	CC(C)(C1=CC=C(C=C1)C(CCCN2CCC(CC2)C(C3=CC=CC=C3)(C4=CC=CC=C4)O)O)C(=O)O	79.5	oral	HPLC	12	healthy	60	7.05
740	Fexofenadine	Dresser, G. K., Bailey, D. G., Leake, B. F., Schwarz, U. I., Dawson, P. A., Freeman, D. J., & Kim, R. B. (2002). Fruit juices inhibit organic anion transporting polypeptide-mediated drug uptake to decrease the oral availability of fexofenadine. Clinical pharmacology and therapeutics, 71(1), 11-20. https://doi.org/10.1067/mcp.2002.121152	2002	Dresser	10.1067/mcp.2002.121152	CC(C)(C1=CC=C(C=C1)C(CCCN2CCC(CC2)C(C3=CC=CC=C3)(C4=CC=CC=C4)O)O)C(=O)O	70	oral	HPLC	10	healthy	120	4.68
741	Fexofenadine	Wang, Z., Hamman, M. A., Huang, S. M., Lesko, L. J., & Hall, S. D. (2002). Effect of St John's wort on the pharmacokinetics of fexofenadine. Clinical pharmacology and therapeutics, 71(6), 414-420. https://doi.org/10.1067/mcp.2002.124080	2002	Wang	10.1067/mcp.2002.124080	CC(C)(C1=CC=C(C=C1)C(CCCN2CCC(CC2)C(C3=CC=CC=C3)(C4=CC=CC=C4)O)O)C(=O)O	64	oral	HPLC	12	healthy	60	3.3
742	Fexofenadine	Yasui-Furukori, N., Uno, T., Sugawara, K., & Tateishi, T. (2005). Different effects of three transporting inhibitors, verapamil, cimetidine, and probenecid, on fexofenadine pharmacokinetics. Clinical pharmacology and therapeutics, 77(1), 17-23. https://doi.org/10.1016/j.clpt.2004.08.026	2005	Yasui-Furukori	10.1016/j.clpt.2004.08.026	CC(C)(C1=CC=C(C=C1)C(CCCN2CCC(CC2)C(C3=CC=CC=C3)(C4=CC=CC=C4)O)O)C(=O)O	60.9	oral	HPLC	12	healthy	120	13.8
743	Fexofenadine	Liu, S., Beringer, P. M., Hidayat, L., Rao, A. P., Louie, S., Burckart, G. J., & Shapiro, B. (2008). Probenecid, but not cystic fibrosis, alters the total and renal clearance of fexofenadine. Journal of clinical pharmacology, 48(8), 957-965. https://doi.org/10.1177/0091270008319707	2008	Liu	10.1177/0091270008319707	CC(C)(C1=CC=C(C=C1)C(CCCN2CCC(CC2)C(C3=CC=CC=C3)(C4=CC=CC=C4)O)O)C(=O)O	54.5	oral	HPLC	8	cystic fibrosis	180	4.967
744	Fexofenadine	Liu, S., Beringer, P. M., Hidayat, L., Rao, A. P., Louie, S., Burckart, G. J., & Shapiro, B. (2008). Probenecid, but not cystic fibrosis, alters the total and renal clearance of fexofenadine. Journal of clinical pharmacology, 48(8), 957-965. https://doi.org/10.1177/0091270008319707	2008	Liu	10.1177/0091270008319707	CC(C)(C1=CC=C(C=C1)C(CCCN2CCC(CC2)C(C3=CC=CC=C3)(C4=CC=CC=C4)O)O)C(=O)O	80.1	oral	HPLC	8	healthy	180	5.687
745	Fexofenadine	Kim, K. A., Park, P. W., & Park, J. Y. (2009). Short-term effect of quercetin on the pharmacokinetics of fexofenadine, a substrate of P-glycoprotein, in healthy volunteers. European journal of clinical pharmacology, 65(6), 609-614. https://doi.org/10.1007/s00228-009-0627-6	2009	Kim	10.1007/s00228-009-0627-6	CC(C)(C1=CC=C(C=C1)C(CCCN2CCC(CC2)C(C3=CC=CC=C3)(C4=CC=CC=C4)O)O)C(=O)O	74.5	oral	HPLC	12	healthy	60	4.72
746	Fexofenadine hydrochloride	Russell, T., Stoltz, M., & Weir, S. (1998). Pharmacokinetics, pharmacodynamics, and tolerance of single- and multiple-dose fexofenadine hydrochloride in healthy male volunteers. Clinical pharmacology and therapeutics, 64(6), 612-621. https://doi.org/10.1016/S0009-9236(98)90052-2	1998	Russell	10.1016/S0009-9236(98)90052-2	CC(C)(C1=CC=C(C=C1)C(CCCN2CCC(CC2)C(C3=CC=CC=C3)(C4=CC=CC=C4)O)O)C(=O)O.Cl	76.2	oral	HPLC	6	healthy	10	3.9
747	Fexofenadine hydrochloride	Russell, T., Stoltz, M., & Weir, S. (1998). Pharmacokinetics, pharmacodynamics, and tolerance of single- and multiple-dose fexofenadine hydrochloride in healthy male volunteers. Clinical pharmacology and therapeutics, 64(6), 612-621. https://doi.org/10.1016/S0009-9236(98)90052-2	1998	Russell	10.1016/S0009-9236(98)90052-2	CC(C)(C1=CC=C(C=C1)C(CCCN2CCC(CC2)C(C3=CC=CC=C3)(C4=CC=CC=C4)O)O)C(=O)O.Cl	76.2	oral	HPLC	6	healthy	20	2.9
748	Fexofenadine hydrochloride	Russell, T., Stoltz, M., & Weir, S. (1998). Pharmacokinetics, pharmacodynamics, and tolerance of single- and multiple-dose fexofenadine hydrochloride in healthy male volunteers. Clinical pharmacology and therapeutics, 64(6), 612-621. https://doi.org/10.1016/S0009-9236(98)90052-2	1998	Russell	10.1016/S0009-9236(98)90052-2	CC(C)(C1=CC=C(C=C1)C(CCCN2CCC(CC2)C(C3=CC=CC=C3)(C4=CC=CC=C4)O)O)C(=O)O.Cl	76.2	oral	HPLC	6	healthy	40	4.2
749	Fexofenadine hydrochloride	Russell, T., Stoltz, M., & Weir, S. (1998). Pharmacokinetics, pharmacodynamics, and tolerance of single- and multiple-dose fexofenadine hydrochloride in healthy male volunteers. Clinical pharmacology and therapeutics, 64(6), 612-621. https://doi.org/10.1016/S0009-9236(98)90052-2	1998	Russell	10.1016/S0009-9236(98)90052-2	CC(C)(C1=CC=C(C=C1)C(CCCN2CCC(CC2)C(C3=CC=CC=C3)(C4=CC=CC=C4)O)O)C(=O)O.Cl	76.2	oral	HPLC	6	healthy	80	3.7
750	Fexofenadine hydrochloride	Russell, T., Stoltz, M., & Weir, S. (1998). Pharmacokinetics, pharmacodynamics, and tolerance of single- and multiple-dose fexofenadine hydrochloride in healthy male volunteers. Clinical pharmacology and therapeutics, 64(6), 612-621. https://doi.org/10.1016/S0009-9236(98)90052-2	1998	Russell	10.1016/S0009-9236(98)90052-2	CC(C)(C1=CC=C(C=C1)C(CCCN2CCC(CC2)C(C3=CC=CC=C3)(C4=CC=CC=C4)O)O)C(=O)O.Cl	76.2	oral	HPLC	6	healthy	130	3.2
751	Fexofenadine hydrochloride	Russell, T., Stoltz, M., & Weir, S. (1998). Pharmacokinetics, pharmacodynamics, and tolerance of single- and multiple-dose fexofenadine hydrochloride in healthy male volunteers. Clinical pharmacology and therapeutics, 64(6), 612-621. https://doi.org/10.1016/S0009-9236(98)90052-2	1998	Russell	10.1016/S0009-9236(98)90052-2	CC(C)(C1=CC=C(C=C1)C(CCCN2CCC(CC2)C(C3=CC=CC=C3)(C4=CC=CC=C4)O)O)C(=O)O.Cl	76.2	oral	HPLC	6	healthy	200	4.4
752	Fexofenadine hydrochloride	Russell, T., Stoltz, M., & Weir, S. (1998). Pharmacokinetics, pharmacodynamics, and tolerance of single- and multiple-dose fexofenadine hydrochloride in healthy male volunteers. Clinical pharmacology and therapeutics, 64(6), 612-621. https://doi.org/10.1016/S0009-9236(98)90052-2	1998	Russell	10.1016/S0009-9236(98)90052-2	CC(C)(C1=CC=C(C=C1)C(CCCN2CCC(CC2)C(C3=CC=CC=C3)(C4=CC=CC=C4)O)O)C(=O)O.Cl	76.2	oral	HPLC	6	healthy	280	4.4
753	Fexofenadine hydrochloride	Russell, T., Stoltz, M., & Weir, S. (1998). Pharmacokinetics, pharmacodynamics, and tolerance of single- and multiple-dose fexofenadine hydrochloride in healthy male volunteers. Clinical pharmacology and therapeutics, 64(6), 612-621. https://doi.org/10.1016/S0009-9236(98)90052-2	1998	Russell	10.1016/S0009-9236(98)90052-2	CC(C)(C1=CC=C(C=C1)C(CCCN2CCC(CC2)C(C3=CC=CC=C3)(C4=CC=CC=C4)O)O)C(=O)O.Cl	76.2	oral	HPLC	5	healthy	360	3.5
754	Fexofenadine hydrochloride	Russell, T., Stoltz, M., & Weir, S. (1998). Pharmacokinetics, pharmacodynamics, and tolerance of single- and multiple-dose fexofenadine hydrochloride in healthy male volunteers. Clinical pharmacology and therapeutics, 64(6), 612-621. https://doi.org/10.1016/S0009-9236(98)90052-2	1998	Russell	10.1016/S0009-9236(98)90052-2	CC(C)(C1=CC=C(C=C1)C(CCCN2CCC(CC2)C(C3=CC=CC=C3)(C4=CC=CC=C4)O)O)C(=O)O.Cl	76.2	oral	HPLC	6	healthy	480	4.1
755	Fexofenadine hydrochloride	Russell, T., Stoltz, M., & Weir, S. (1998). Pharmacokinetics, pharmacodynamics, and tolerance of single- and multiple-dose fexofenadine hydrochloride in healthy male volunteers. Clinical pharmacology and therapeutics, 64(6), 612-621. https://doi.org/10.1016/S0009-9236(98)90052-2	1998	Russell	10.1016/S0009-9236(98)90052-2	CC(C)(C1=CC=C(C=C1)C(CCCN2CCC(CC2)C(C3=CC=CC=C3)(C4=CC=CC=C4)O)O)C(=O)O.Cl	76.2	oral	HPLC	6	healthy	640	5
756	Fexofenadine hydrochloride	Russell, T., Stoltz, M., & Weir, S. (1998). Pharmacokinetics, pharmacodynamics, and tolerance of single- and multiple-dose fexofenadine hydrochloride in healthy male volunteers. Clinical pharmacology and therapeutics, 64(6), 612-621. https://doi.org/10.1016/S0009-9236(98)90052-2	1998	Russell	10.1016/S0009-9236(98)90052-2	CC(C)(C1=CC=C(C=C1)C(CCCN2CCC(CC2)C(C3=CC=CC=C3)(C4=CC=CC=C4)O)O)C(=O)O.Cl	76.2	oral	HPLC	4	healthy	800	3.9
757	Fexofenadine hydrochloride	Uno, T., Shimizu, M., Sugawara, K., & Tateishi, T. (2006). Lack of dose-dependent effects of itraconazole on the pharmacokinetic interaction with fexofenadine. Drug metabolism and disposition: the biological fate of chemicals, 34(11), 1875-1879. https://doi.org/10.1124/dmd.106.011023	2006	Uno	10.1124/dmd.106.011023	CC(C)(C1=CC=C(C=C1)C(CCCN2CCC(CC2)C(C3=CC=CC=C3)(C4=CC=CC=C4)O)O)C(=O)O.Cl	56.9	oral	HPLC	11	healthy	60	3.613
758	Fexofenadine hydrochloride	Tateishi, T., Miura, M., Suzuki, T., & Uno, T. (2008). The different effects of itraconazole on the pharmacokinetics of fexofenadine enantiomers. British journal of clinical pharmacology, 65(5), 693-700. https://doi.org/10.1111/j.1365-2125.2008.03116.x	2008	Tateishi	10.1111/j.1365-2125.2008.03116.x	CC(C)(C1=CC=C(C=C1)C(CCCN2CCC(CC2)C(C3=CC=CC=C3)(C4=CC=CC=C4)O)O)C(=O)O.Cl	56.6	oral	HPLC	12	healthy	60	6.8
759	Fexofenadine hydrochloride	Kusuhara, H., Miura, M., Yasui-Furukori, N., Yoshida, K., Akamine, Y., Yokochi, M., Fukizawa, S., Ikejiri, K., Kanamitsu, K., Uno, T., & Sugiyama, Y. (2013). Effect of coadministration of single and multiple doses of rifampicin on the pharmacokinetics of fexofenadine enantiomers in healthy subjects. Drug metabolism and disposition: the biological fate of chemicals, 41(1), 206-213. https://doi.org…	2013	Kusuhara	10.1124/dmd.112.048330	CC(C)(C1=CC=C(C=C1)C(CCCN2CCC(CC2)C(C3=CC=CC=C3)(C4=CC=CC=C4)O)O)C(=O)O.Cl	55.7	intravenous	LC-MS/MS	12	healthy	60	5.25
760	Fimasartan	Chi, Y. H., Lee, H., Paik, S. H., Lee, J. H., Yoo, B. W., Kim, J. H., Tan, H. K., & Kim, S. L. (2011). Safety, tolerability, pharmacokinetics, and pharmacodynamics of fimasartan following single and repeated oral administration in the fasted and fed states in healthy subjects. American journal of cardiovascular drugs : drugs, devices, and other interventions, 11(5), 335-346. https://doi.org/10.21…	2011	Chi	10.2165/11593840-000000000-00000	CCCCC1=NC(=C(C(=O)N1CC2=CC=C(C=C2)C3=CC=CC=C3C4=NNN=N4)CC(=S)N(C)C)C	76.6	oral	LC-MS/MS	6	healthy	60	3.828
761	Fimasartan	Chi, Y. H., Lee, H., Paik, S. H., Lee, J. H., Yoo, B. W., Kim, J. H., Tan, H. K., & Kim, S. L. (2011). Safety, tolerability, pharmacokinetics, and pharmacodynamics of fimasartan following single and repeated oral administration in the fasted and fed states in healthy subjects. American journal of cardiovascular drugs : drugs, devices, and other interventions, 11(5), 335-346. https://doi.org/10.21…	2011	Chi	10.2165/11593840-000000000-00000	CCCCC1=NC(=C(C(=O)N1CC2=CC=C(C=C2)C3=CC=CC=C3C4=NNN=N4)CC(=S)N(C)C)C	76.6	oral	LC-MS/MS	6	healthy	120	4.11
762	Fimasartan	Chi, Y. H., Lee, H., Paik, S. H., Lee, J. H., Yoo, B. W., Kim, J. H., Tan, H. K., & Kim, S. L. (2011). Safety, tolerability, pharmacokinetics, and pharmacodynamics of fimasartan following single and repeated oral administration in the fasted and fed states in healthy subjects. American journal of cardiovascular drugs : drugs, devices, and other interventions, 11(5), 335-346. https://doi.org/10.21…	2011	Chi	10.2165/11593840-000000000-00000	CCCCC1=NC(=C(C(=O)N1CC2=CC=C(C=C2)C3=CC=CC=C3C4=NNN=N4)CC(=S)N(C)C)C	76.6	oral	LC-MS/MS	6	healthy	240	5.454
763	Fimasartan	Chi, Y. H., Lee, H., Paik, S. H., Lee, J. H., Yoo, B. W., Kim, J. H., Tan, H. K., & Kim, S. L. (2011). Safety, tolerability, pharmacokinetics, and pharmacodynamics of fimasartan following single and repeated oral administration in the fasted and fed states in healthy subjects. American journal of cardiovascular drugs : drugs, devices, and other interventions, 11(5), 335-346. https://doi.org/10.21…	2011	Chi	10.2165/11593840-000000000-00000	CCCCC1=NC(=C(C(=O)N1CC2=CC=C(C=C2)C3=CC=CC=C3C4=NNN=N4)CC(=S)N(C)C)C	76.6	oral	LC-MS/MS	6	healthy	480	4.932
764	Flecainide	Munafo A, Buclin T, Tuto D, Biollaz J. The effect of a low dose of quinidine on the disposition of flecainide in healthy volunteers. Eur J Clin Pharmacol. 1992;43(4):441-3. doi: 10.1007/BF02220625. PMID: 1451729.	1992	Munafo	10.1007/BF02220625	C1CCNC(C1)CNC(=O)C2=C(C=CC(=C2)OCC(F)(F)F)OCC(F)(F)F	66	oral	HPLC	6	healthy	150	0
765	Flecainide	Forland, S. C., Burgess, E., Blair, A. D., Cutler, R. E., Kvam, D. C., Weeks, C. E., Fox, J. M., & Conard, G. J. (1988). Oral flecainide pharmacokinetics in patients with impaired renal function. Journal of clinical pharmacology, 28(3), 259-267. https://doi.org/10.1002/j.1552-4604.1988.tb03142.x	1988	Forland	10.1002/j.1552-4604.1988.tb03142.x	C1CCNC(C1)CNC(=O)C2=C(C=CC(=C2)OCC(F)(F)F)OCC(F)(F)F	74.7	oral	GC-MS	11	moderate renal impairment	200	6.3
766	Flecainide	Forland, S. C., Burgess, E., Blair, A. D., Cutler, R. E., Kvam, D. C., Weeks, C. E., Fox, J. M., & Conard, G. J. (1988). Oral flecainide pharmacokinetics in patients with impaired renal function. Journal of clinical pharmacology, 28(3), 259-267. https://doi.org/10.1002/j.1552-4604.1988.tb03142.x	1988	Forland	10.1002/j.1552-4604.1988.tb03142.x	C1CCNC(C1)CNC(=O)C2=C(C=CC(=C2)OCC(F)(F)F)OCC(F)(F)F	64.3	oral	GC-MS	4	end-stage renal disease	200	0.24
767	Flecainide acetate	Mikus, G., Gross, A. S., Beckmann, J., Hertrampf, R., Gundert-Remy, U., & Eichelbaum, M. (1989). The influence of the sparteine/debrisoquin phenotype on the disposition of flecainide. Clinical pharmacology and therapeutics, 45(5), 562-567. https://doi.org/10.1038/clpt.1989.73	1989	Mikus	10.1038/clpt.1989.73	CC(=O)O.C1CCNC(C1)CNC(=O)C2=C(C=CC(=C2)OCC(F)(F)F)OCC(F)(F)F	64	oral	HPLC	5	extensive metabolizer	50	18.9
768	Flecainide acetate	Mikus, G., Gross, A. S., Beckmann, J., Hertrampf, R., Gundert-Remy, U., & Eichelbaum, M. (1989). The influence of the sparteine/debrisoquin phenotype on the disposition of flecainide. Clinical pharmacology and therapeutics, 45(5), 562-567. https://doi.org/10.1038/clpt.1989.73	1989	Mikus	10.1038/clpt.1989.73	CC(=O)O.C1CCNC(C1)CNC(=O)C2=C(C=CC(=C2)OCC(F)(F)F)OCC(F)(F)F	68	oral	HPLC	5	poor metabolizer	50	18.48
769	Fleroxacin	Stuck AE, Frey FJ, Heizmann P, Brandt R, Weidekamm E. Pharmacokinetics and metabolism of intravenous and oral fleroxacin in subjects with normal and impaired renal function and in patients on continuous ambulatory peritoneal dialysis. Antimicrob Agents Chemother. 1989 Mar;33(3):373-81. doi: 10.1128/AAC.33.3.373. PMID: 2499248; PMCID: PMC171496.	1989	Stuck	10.1128/AAC.33.3.373	CN1CCN(CC1)C2=C(C=C3C(=C2F)N(C=C(C3=O)C(=O)O)CCF)F	66.2	intravenous	HPLC	6	healthy	100	0
770	Fleroxacin	Stuck AE, Frey FJ, Heizmann P, Brandt R, Weidekamm E. Pharmacokinetics and metabolism of intravenous and oral fleroxacin in subjects with normal and impaired renal function and in patients on continuous ambulatory peritoneal dialysis. Antimicrob Agents Chemother. 1989 Mar;33(3):373-81. doi: 10.1128/AAC.33.3.373. PMID: 2499248; PMCID: PMC171496.	1989	Stuck	10.1128/AAC.33.3.373	CN1CCN(CC1)C2=C(C=C3C(=C2F)N(C=C(C3=O)C(=O)O)CCF)F	76.3	intravenous	HPLC	6	moderate renal impairment	100	1.785
771	Fleroxacin	Stuck AE, Frey FJ, Heizmann P, Brandt R, Weidekamm E. Pharmacokinetics and metabolism of intravenous and oral fleroxacin in subjects with normal and impaired renal function and in patients on continuous ambulatory peritoneal dialysis. Antimicrob Agents Chemother. 1989 Mar;33(3):373-81. doi: 10.1128/AAC.33.3.373. PMID: 2499248; PMCID: PMC171496.	1989	Stuck	10.1128/AAC.33.3.373	CN1CCN(CC1)C2=C(C=C3C(=C2F)N(C=C(C3=O)C(=O)O)CCF)F	61.6	intravenous	HPLC	7	severe renal impairment	100	0.185
772	Fleroxacin	Stuck AE, Frey FJ, Heizmann P, Brandt R, Weidekamm E. Pharmacokinetics and metabolism of intravenous and oral fleroxacin in subjects with normal and impaired renal function and in patients on continuous ambulatory peritoneal dialysis. Antimicrob Agents Chemother. 1989 Mar;33(3):373-81. doi: 10.1128/AAC.33.3.373. PMID: 2499248; PMCID: PMC171496.	1989	Stuck	10.1128/AAC.33.3.373	CN1CCN(CC1)C2=C(C=C3C(=C2F)N(C=C(C3=O)C(=O)O)CCF)F	65.5	intravenous	HPLC	7	end-stage renal disease	100	0.079
773	Fleroxacin	Schrenzel, J., Dayer, P., Leemann, T., Weidekamm, E., Portmann, R., & Lew, D. P. (1993). Influence of rifampin on fleroxacin pharmacokinetics. Antimicrobial agents and chemotherapy, 37(10), 2132-2138. https://doi.org/10.1128/AAC.37.10.2132	1993	Schrenzel	10.1128/AAC.37.10.2132	CN1CCN(CC1)C2=C(C=C3C(=C2F)N(C=C(C3=O)C(=O)O)CCF)F	75.9	oral	HPLC	13	healthy	400	3.498
774	Flosequinan	Gallo, B. V., Hinson, J. L., & Weidler, D. J. (1993). Pharmacokinetic profile of flosequinan in patients with compromised renal function. Journal of pharmaceutical sciences, 82(3), 282-285. https://doi.org/10.1002/jps.2600820313	1993	Gallo	10.1002/jps.2600820313	CN1C=C(C(=O)C2=C1C=C(C=C2)F)S(=O)C	74.1	oral	HPLC	19	renal impairment	100	0.102
775	Flucloxacillin	Landersdorfer, C. B., Kirkpatrick, C. M., Kinzig, M., Bulitta, J. B., Holzgrabe, U., & Sörgel, F. (2008). Inhibition of flucloxacillin tubular renal secretion by piperacillin. British journal of clinical pharmacology, 66(5), 648-659. https://doi.org/10.1111/j.1365-2125.2008.03266.x	2008	Landersdorfer	10.1111/j.1365-2125.2008.03266.x	CC1=C(C(=NO1)C2=C(C=CC=C2Cl)F)C(=O)N[C@H]3[C@@H]4N(C3=O)[C@H](C(S4)(C)C)C(=O)O	69.6	intravenous	HPLC	10	healthy	500	5.44
776	Flucloxacillin	Landersdorfer, C. B., Kirkpatrick, C. M., Kinzig, M., Bulitta, J. B., Holzgrabe, U., & Sörgel, F. (2008). Inhibition of flucloxacillin tubular renal secretion by piperacillin. British journal of clinical pharmacology, 66(5), 648-659. https://doi.org/10.1111/j.1365-2125.2008.03266.x	2008	Landersdorfer	10.1111/j.1365-2125.2008.03266.x	CC1=C(C(=NO1)C2=C(C=CC=C2Cl)F)C(=O)N[C@H]3[C@@H]4N(C3=O)[C@H](C(S4)(C)C)C(=O)O	69.6	intravenous	HPLC	10	healthy	1000	5.47
777	Flucloxacillin	Nauta, E. H., & Mattie, H. (1975). Pharmacokinetics of flucloxacillin and cloxacillin in healthy subjects and patients on chronic intermittent haemodialysis. British journal of clinical pharmacology, 2(2), 111-121. https://doi.org/10.1111/j.1365-2125.1975.tb01566.x	1975	Nauta	10.1111/j.1365-2125.1975.tb01566.x	CC1=C(C(=NO1)C2=C(C=CC=C2Cl)F)C(=O)N[C@H]3[C@@H]4N(C3=O)[C@H](C(S4)(C)C)C(=O)O	70	intravenous	bioassay	7	healthy	4600	5.28
778	Flucloxacillin sodium	Gath, J., Charles, B., Sampson, J., & Smithurst, B. (1995). Pharmacokinetics and bioavailability of flucloxacillin in elderly hospitalized patients. Journal of clinical pharmacology, 35(1), 31-36. https://doi.org/10.1002/j.1552-4604.1995.tb04742.x	1995	Gath	10.1002/j.1552-4604.1995.tb04742.x	CC1=C(C(=NO1)C2=C(C=CC=C2Cl)F)C(=O)N[C@H]3[C@@H]4N(C3=O)[C@H](C(S4)(C)C)C(=O)[O-].[Na+]	66.7	intravenous	HPLC	7	elderly	500	2.535
779	Fluconazole	Humphrey, M. J., Jevons, S., & Tarbit, M. H. (1985). Pharmacokinetic evaluation of UK-49,858, a metabolically stable triazole antifungal drug, in animals and humans. Antimicrobial agents and chemotherapy, 28(5), 648-653. https://doi.org/10.1128/AAC.28.5.648	1985	Humphrey	10.1128/AAC.28.5.648	C1=CC(=C(C=C1F)F)C(CN2C=NC=N2)(CN3C=NC=N3)O	66.5	oral	GC-MS	4	healthy	66.5	1.077
780	Fluconazole	Ripa, S., Ferrante, L., & Prenna, M. (1993). Pharmacokinetics of fluconazole in normal volunteers. Chemotherapy, 39(1), 6-12. https://doi.org/10.1159/000238967	1993	Ripa	10.1159/000238967	C1=CC(=C(C=C1F)F)C(CN2C=NC=N2)(CN3C=NC=N3)O	67	intravenous	HPLC	6	healthy	100	0.775
781	Fluconazole	Ripa, S., Ferrante, L., & Prenna, M. (1993). Pharmacokinetics of fluconazole in normal volunteers. Chemotherapy, 39(1), 6-12. https://doi.org/10.1159/000238967	1993	Ripa	10.1159/000238967	C1=CC(=C(C=C1F)F)C(CN2C=NC=N2)(CN3C=NC=N3)O	67	oral	HPLC	6	healthy	50	0.781
782	Fluconazole	Ripa, S., Ferrante, L., & Prenna, M. (1993). Pharmacokinetics of fluconazole in normal volunteers. Chemotherapy, 39(1), 6-12. https://doi.org/10.1159/000238967	1993	Ripa	10.1159/000238967	C1=CC(=C(C=C1F)F)C(CN2C=NC=N2)(CN3C=NC=N3)O	67	oral	HPLC	6	healthy	150	0.755
783	Fluconazole	Berl, T., Wilner, K. D., Gardner, M., Hansen, R. A., Farmer, B., Baris, B. A., & Henrich, W. L. (1995). Pharmacokinetics of fluconazole in renal failure. Journal of the American Society of Nephrology : JASN, 6(2), 242-247. https://doi.org/10.1681/ASN.V62242	1995	Berl	10.1681/ASN.V62242	C1=CC(=C(C=C1F)F)C(CN2C=NC=N2)(CN3C=NC=N3)O	70	oral	HPLC	10	healthy	400	0.84
784	Fluconazole	Berl, T., Wilner, K. D., Gardner, M., Hansen, R. A., Farmer, B., Baris, B. A., & Henrich, W. L. (1995). Pharmacokinetics of fluconazole in renal failure. Journal of the American Society of Nephrology : JASN, 6(2), 242-247. https://doi.org/10.1681/ASN.V62242	1995	Berl	10.1681/ASN.V62242	C1=CC(=C(C=C1F)F)C(CN2C=NC=N2)(CN3C=NC=N3)O	70	oral	HPLC	10	mild renal impairment	200	0.408
785	Flumequine	Royer-Morrot, M. J., Gérard, A., Zhiri, A., Schooneman, F., Dureux, J. B., & Royer, R. J. (1991). Effect of plasma exchange on flumequine pharmacokinetics: comparison with control kinetics. Therapeutic drug monitoring, 13(4), 296-303. https://doi.org/10.1097/00007691-199107000-00003	1991	Royer-Morrot	10.1097/00007691-199107000-00003	CC1CCC2=C3N1C=C(C(=O)C3=CC(=C2)F)C(=O)O	69.88	oral	LC-MS/MS	8	healthy	800	0.3
786	Folinic acid	Greiner PO, Zittoun J, Marquet J, Cheron JM. Pharmacokinetics of (-)-folinic acid after oral and intravenous administration of the racemate. Br J Clin Pharmacol. 1989 Sep;28(3):289-95. doi: 10.1111/j.1365-2125.1989.tb05429.x. PMID: 2789922; PMCID: PMC1379947.	1989	Greiner	10.1111/j.1365-2125.1989.tb05429.x	C1C(N(C2=C(N1)N=C(NC2=O)N)C=O)CNC3=CC=C(C=C3)C(=O)N[C@@H](CCC(=O)O)C(=O)O	63	intravenous	bioassay	12	healthy	25	3.18
787	Fondaparinux sodium	Donat, F., Duret, J. P., Santoni, A., Cariou, R., Necciari, J., Magnani, H., & de Greef, R. (2002). The pharmacokinetics of fondaparinux sodium in healthy volunteers. Clinical pharmacokinetics, 41 Suppl 2, 1-9. https://doi.org/10.2165/00003088-200241002-00001	2002	Donat	10.2165/00003088-200241002-00001	CO[C@@H]1[C@@H]([C@H]([C@@H]([C@H](O1)COS(=O)(=O)[O-])O[C@H]2[C@@H]([C@H]([C@@H]([C@@H](O2)C(=O)[O-])O[C@@H]3[C@@H]([C@H]([C@@H]([C@H](O3)COS(=O)(=O)[O-])O[C@H]4[C@@H]([C@H]([C@@H]([C@H](O4)C(=O)[O-])O[C@@H]5[C@@H]([C@H]([C@@H]([C@H](O5)COS(=O)(=O)[O-])O)O)NS(=O)(=O)[O-])O)O)OS(=O)(=O)[O-])NS(=O)(=O)[O-])O)OS(=O)(=O)[O-])O)NS(=O)(=O)[O-].[Na+].[Na+].[Na+].[Na+].[Na+].[Na+].[Na+].[Na+].[Na+].[Na+]	70	subcutaneous	bioassay	2	healthy	10	0.31
788	Foscarnet	Dieterich, D. T., Poles, M. A., Lew, E. A., Martin-Munley, S., Johnson, J., Nix, D., & Faust, M. J. (1997). Treatment of gastrointestinal cytomegalovirus infection with twice-daily foscarnet: a pilot study of safety, efficacy, and pharmacokinetics in patients with AIDS. Antimicrobial agents and chemotherapy, 41(6), 1226-1230. https://doi.org/10.1128/AAC.41.6.1226	1997	Dieterich	10.1128/AAC.41.6.1226	C(=O)(O)P(=O)(O)O	70	intravenous	HPLC	10	HIV	6300	5.34
789	Fosfluconazole	Sobue S, Tan K, Layton G, Leclerc V, Weil A. The effects of renal impairment on the pharmacokinetics and safety of fosfluconazole and fluconazole following a single intravenous bolus injection of fosfluconazole. Br J Clin Pharmacol. 2004 Jun;57(6):773-84. doi: 10.1111/j.1365-2125.2004.02073.x. PMID: 15151523; PMCID: PMC1884522.	2004	Sobue	10.1111/j.1365-2125.2004.02073.x	C1=CC(=C(C=C1F)F)C(CN2C=NC=N2)(CN3C=NC=N3)OP(=O)(O)O	76.17	intravenous	LC-MS/MS	6	healthy	1000	0.96
790	Fosfluconazole	Sobue S, Tan K, Layton G, Leclerc V, Weil A. The effects of renal impairment on the pharmacokinetics and safety of fosfluconazole and fluconazole following a single intravenous bolus injection of fosfluconazole. Br J Clin Pharmacol. 2004 Jun;57(6):773-84. doi: 10.1111/j.1365-2125.2004.02073.x. PMID: 15151523; PMCID: PMC1884522.	2004	Sobue	10.1111/j.1365-2125.2004.02073.x	C1=CC(=C(C=C1F)F)C(CN2C=NC=N2)(CN3C=NC=N3)OP(=O)(O)O	68.6	intravenous	LC-MS/MS	7	mild renal impairment	1000	0.906
791	Fosfluconazole	Sobue S, Tan K, Layton G, Leclerc V, Weil A. The effects of renal impairment on the pharmacokinetics and safety of fosfluconazole and fluconazole following a single intravenous bolus injection of fosfluconazole. Br J Clin Pharmacol. 2004 Jun;57(6):773-84. doi: 10.1111/j.1365-2125.2004.02073.x. PMID: 15151523; PMCID: PMC1884522.	2004	Sobue	10.1111/j.1365-2125.2004.02073.x	C1=CC(=C(C=C1F)F)C(CN2C=NC=N2)(CN3C=NC=N3)OP(=O)(O)O	67.47	intravenous	LC-MS/MS	6	moderate renal impairment	1000	0.445
792	Fosfluconazole	Sobue S, Tan K, Layton G, Leclerc V, Weil A. The effects of renal impairment on the pharmacokinetics and safety of fosfluconazole and fluconazole following a single intravenous bolus injection of fosfluconazole. Br J Clin Pharmacol. 2004 Jun;57(6):773-84. doi: 10.1111/j.1365-2125.2004.02073.x. PMID: 15151523; PMCID: PMC1884522.	2004	Sobue	10.1111/j.1365-2125.2004.02073.x	C1=CC(=C(C=C1F)F)C(CN2C=NC=N2)(CN3C=NC=N3)OP(=O)(O)O	72.9	intravenous	LC-MS/MS	6	severe renal impairment	1000	0.219
793	Fosfomycin	Goto M, Sugiyama M, Nakajima S, Yamashina H. Fosfomycin kinetics after intravenous and oral administration to human volunteers. Antimicrob Agents Chemother. 1981 Sep;20(3):393-7. doi: 10.1128/AAC.20.3.393. PMID: 7305325; PMCID: PMC181707.	1981	Goto	10.1128/AAC.20.3.393	C[C@H]1[C@H](O1)P(=O)(O)O	57.9	intravenous	bioassay	7	healthy	1158	6.045
794	Fosfomycin	Goto M, Sugiyama M, Nakajima S, Yamashina H. Fosfomycin kinetics after intravenous and oral administration to human volunteers. Antimicrob Agents Chemother. 1981 Sep;20(3):393-7. doi: 10.1128/AAC.20.3.393. PMID: 7305325; PMCID: PMC181707.	1981	Goto	10.1128/AAC.20.3.393	C[C@H]1[C@H](O1)P(=O)(O)O	57.9	intravenous	bioassay	7	healthy	2316	6.635
795	Fosfomycin	Wenzler, E., Ellis-Grosse, E. J., & Rodvold, K. A. (2017). Pharmacokinetics, Safety, and Tolerability of Single-Dose Intravenous (ZTI-01) and Oral Fosfomycin in Healthy Volunteers. Antimicrobial agents and chemotherapy, 61(9), e00775-17. https://doi.org/10.1128/AAC.00775-17	2017	Wenzler	10.1128/AAC.00775-17	C[C@H]1[C@H](O1)P(=O)(O)O	70.5	intravenous	LC-MS/MS	27	healthy	1000	6.6
796	Fosfomycin	Wenzler, E., Ellis-Grosse, E. J., & Rodvold, K. A. (2017). Pharmacokinetics, Safety, and Tolerability of Single-Dose Intravenous (ZTI-01) and Oral Fosfomycin in Healthy Volunteers. Antimicrobial agents and chemotherapy, 61(9), e00775-17. https://doi.org/10.1128/AAC.00775-17	2017	Wenzler	10.1128/AAC.00775-17	C[C@H]1[C@H](O1)P(=O)(O)O	70.5	intravenous	LC-MS/MS	27	healthy	8000	6.3
797	Fosfomycin	Wenzler, E., Ellis-Grosse, E. J., & Rodvold, K. A. (2017). Pharmacokinetics, Safety, and Tolerability of Single-Dose Intravenous (ZTI-01) and Oral Fosfomycin in Healthy Volunteers. Antimicrobial agents and chemotherapy, 61(9), e00775-17. https://doi.org/10.1128/AAC.00775-17	2017	Wenzler	10.1128/AAC.00775-17	C[C@H]1[C@H](O1)P(=O)(O)O	69.9	oral	LC-MS/MS	28	healthy	3000	6.225
798	Fosfomycin Tromethamine	Borsa, F., Leroy, A., Fillastre, J. P., Godin, M., & Moulin, B. (1988). Comparative pharmacokinetics of tromethamine fosfomycin and calcium fosfomycin in young and elderly adults. Antimicrobial agents and chemotherapy, 32(6), 938-941. https://doi.org/10.1128/AAC.32.6.938	1988	Borsa	10.1128/AAC.32.6.938	C[C@H]1[C@H](O1)P(=O)(O)O.C(C(CO)(CO)N)O	77	oral	bioassay	5	healthy	2000	11.878
799	Fosfomycin Tromethamine	Wenzler, E., Bleasdale, S. C., Sikka, M., Bunnell, K. L., Finnemeyer, M., Rosenkranz, S. L., Danziger, L. H., Rodvold, K. A., & Antibacterial Resistance Leadership Group (2018). Phase I Study To Evaluate the Pharmacokinetics, Safety, and Tolerability of Two Dosing Regimens of Oral Fosfomycin Tromethamine in Healthy Adult Participants. Antimicrobial agents and chemotherapy, 62(8), e00464-18. https…	2018	Wenzler	10.1128/AAC.00464-18	C[C@H]1[C@H](O1)P(=O)(O)O.C(C(CO)(CO)N)O	75.4	oral	LC-MS/MS	18	healthy	3000	8.1
800	Fosinopril	Ding PY, Chu KM, Hu OY, Huang GM, Jeng JJ, Chang A, Delaney CL, MacAskill M, Yang BC, Jemal M, Smith R, Liao WC. Fosinopril: pharmacokinetics and pharmacodynamics in Chinese subjects. J Clin Pharmacol. 1999 Feb;39(2):155-60. doi: 10.1177/00912709922007705. PMID: 11563407.	1999	Ding	10.1177/00912709922007705	CCC(=O)O[C@H](C(C)C)O[P@](=O)(CCCCC1=CC=CC=C1)CC(=O)N2C[C@@H](C[C@H]2C(=O)O)C3CCCCC3	76	intravenous	HPLC	10	healthy	7.5	0.54
801	Fosinopril	Ding PY, Chu KM, Hu OY, Huang GM, Jeng JJ, Chang A, Delaney CL, MacAskill M, Yang BC, Jemal M, Smith R, Liao WC. Fosinopril: pharmacokinetics and pharmacodynamics in Chinese subjects. J Clin Pharmacol. 1999 Feb;39(2):155-60. doi: 10.1177/00912709922007705. PMID: 11563407.	1999	Ding	10.1177/00912709922007705	CCC(=O)O[C@H](C(C)C)O[P@](=O)(CCCCC1=CC=CC=C1)CC(=O)N2C[C@@H](C[C@H]2C(=O)O)C3CCCCC3	68.6	intravenous	HPLC	12	healthy	7.5	0.472
802	Fosinopril	Ding PY, Chu KM, Hu OY, Huang GM, Jeng JJ, Chang A, Delaney CL, MacAskill M, Yang BC, Jemal M, Smith R, Liao WC. Fosinopril: pharmacokinetics and pharmacodynamics in Chinese subjects. J Clin Pharmacol. 1999 Feb;39(2):155-60. doi: 10.1177/00912709922007705. PMID: 11563407.	1999	Ding	10.1177/00912709922007705	CCC(=O)O[C@H](C(C)C)O[P@](=O)(CCCCC1=CC=CC=C1)CC(=O)N2C[C@@H](C[C@H]2C(=O)O)C3CCCCC3	76	oral	HPLC	10	healthy	10	0.519
803	Fosinopril	Ding PY, Chu KM, Hu OY, Huang GM, Jeng JJ, Chang A, Delaney CL, MacAskill M, Yang BC, Jemal M, Smith R, Liao WC. Fosinopril: pharmacokinetics and pharmacodynamics in Chinese subjects. J Clin Pharmacol. 1999 Feb;39(2):155-60. doi: 10.1177/00912709922007705. PMID: 11563407.	1999	Ding	10.1177/00912709922007705	CCC(=O)O[C@H](C(C)C)O[P@](=O)(CCCCC1=CC=CC=C1)CC(=O)N2C[C@@H](C[C@H]2C(=O)O)C3CCCCC3	68.6	oral	HPLC	12	healthy	10	0.549
804	Frovatriptan	Elkind, A. H., Wade, A., & Ishkanian, G. (2004). Pharmacokinetics of frovatriptan in adolescent migraineurs. Journal of clinical pharmacology, 44(10), 1158-1165. https://doi.org/10.1177/0091270004268046	2004	Elkind	10.1177/0091270004268046	CN[C@@H]1CCC2=C(C1)C3=C(N2)C=CC(=C3)C(=O)N	63.5	oral	LC-MS/MS	12	healthy	2.5	3.246
805	Frusemide	Vree, T. B., Van Den Biggelaar-Martea, M., & Verwey-Van Wissen, C. P. (1995). Frusemide and its acyl glucuronide show a short and long phase in elimination kinetics and pharmacodynamic effect in man. The Journal of pharmacy and pharmacology, 47(11), 964-969. https://doi.org/10.1111/j.2042-7158.1995.tb03278.x	1995	Vree	10.1111/j.2042-7158.1995.tb03278.x	C1=COC(=C1)CNC2=CC(=C(C=C2C(=O)O)S(=O)(=O)N)Cl	80	oral	HPLC	7	healthy	80	5.412
806	Furazlocillin	Hinderling, P. H., Gundert-Remy, U., Förster, D., & Gau, W. (1983). The pharmacokinetics of furazlocillin in healthy humans. Journal of pharmacokinetics and biopharmaceutics, 11(1), 5-30. https://doi.org/10.1007/BF01061765	1983	Hinderling	10.1007/BF01061765	CC1([C@@H](N2[C@H](S1)[C@@H](C2=O)NC(=O)[C@@H](C3=CC=C(C=C3)O)NC(=O)N4CCN(C4=O)/N=C/C5=CC=CO5)C(=O)O)C	70	intravenous	HPLC	5	healthy	2000	4.884
807	Furazlocillin	Hinderling, P. H., Gundert-Remy, U., Förster, D., & Gau, W. (1983). The pharmacokinetics of furazlocillin in healthy humans. Journal of pharmacokinetics and biopharmaceutics, 11(1), 5-30. https://doi.org/10.1007/BF01061765	1983	Hinderling	10.1007/BF01061765	CC1([C@@H](N2[C@H](S1)[C@@H](C2=O)NC(=O)[C@@H](C3=CC=C(C=C3)O)NC(=O)N4CCN(C4=O)/N=C/C5=CC=CO5)C(=O)O)C	70	intravenous	HPLC	5	healthy	4000	4.56
808	Furosemide	Sudoh T, Fujimura A, Shiga T, Sasaki M, Harada K, Tateishi T, Ohashi K, Ebihara A. Renal clearance of lomefloxacin is decreased by furosemide. Eur J Clin Pharmacol. 1994;46(3):267-9. doi: 10.1007/BF00192560. PMID: 8070509.	1994	Sudoh	10.1007/BF00192560	C1=COC(=C1)CNC2=CC(=C(C=C2C(=O)O)S(=O)(=O)N)Cl	67	oral	HPLC	8	healthy	40	5.789
809	Furosemide	Beermann, B., Dalén, E., & Lindström, B. (1977). Elimination of furosemide in healthy subjects and in those with renal failure. Clinical pharmacology and therapeutics, 22(1), 70-78. https://doi.org/10.1002/cpt197722170	1977	Beermann	10.1002/cpt197722170	C1=COC(=C1)CNC2=CC(=C(C=C2C(=O)O)S(=O)(=O)N)Cl	68	intravenous	GC-MS	5	healthy	40	5.7
810	Furosemide	Andreasen, F., & Mikkelsen, E. (1977). Distribution, elimination and effect of furosemide in normal subjects and in patients with heart failure. European journal of clinical pharmacology, 12(1), 15-22. https://doi.org/10.1007/BF00561400	1977	Andreasen	10.1007/BF00561400	C1=COC(=C1)CNC2=CC(=C(C=C2C(=O)O)S(=O)(=O)N)Cl	71	intravenous	TLC	5	healthy	40	6.99
811	Furosemide	Andreasen, F., & Mikkelsen, E. (1977). Distribution, elimination and effect of furosemide in normal subjects and in patients with heart failure. European journal of clinical pharmacology, 12(1), 15-22. https://doi.org/10.1007/BF00561400	1977	Andreasen	10.1007/BF00561400	C1=COC(=C1)CNC2=CC(=C(C=C2C(=O)O)S(=O)(=O)N)Cl	69	intravenous	TLC	5	cardiovascular diseases	40	3.48
812	Furosemide	Waller, E. S., Massarella, J. W., Tomkiw, M. S., Smith, R. V., & Doluisio, J. T. (1985). Pharmacokinetics of furosemide after three different single oral doses. Biopharmaceutics & drug disposition, 6(2), 109-117. https://doi.org/10.1002/bdd.2510060202	1985	Waller	10.1002/bdd.2510060202	C1=COC(=C1)CNC2=CC(=C(C=C2C(=O)O)S(=O)(=O)N)Cl	74	oral	HPLC	21	healthy	20	3.924
813	Furosemide	Waller, E. S., Massarella, J. W., Tomkiw, M. S., Smith, R. V., & Doluisio, J. T. (1985). Pharmacokinetics of furosemide after three different single oral doses. Biopharmaceutics & drug disposition, 6(2), 109-117. https://doi.org/10.1002/bdd.2510060202	1985	Waller	10.1002/bdd.2510060202	C1=COC(=C1)CNC2=CC(=C(C=C2C(=O)O)S(=O)(=O)N)Cl	74	oral	HPLC	21	healthy	40	3.702
814	Furosemide	Waller, E. S., Massarella, J. W., Tomkiw, M. S., Smith, R. V., & Doluisio, J. T. (1985). Pharmacokinetics of furosemide after three different single oral doses. Biopharmaceutics & drug disposition, 6(2), 109-117. https://doi.org/10.1002/bdd.2510060202	1985	Waller	10.1002/bdd.2510060202	C1=COC(=C1)CNC2=CC(=C(C=C2C(=O)O)S(=O)(=O)N)Cl	74	oral	HPLC	21	healthy	80	3.822
815	Furosemide	Sjöström, P. A., Odlind, B. G., Beermann, B. A., & Karlberg, B. E. (1989). Pharmacokinetics and effects of frusemide in patients with the nephrotic syndrome. European journal of clinical pharmacology, 37(2), 173-180. https://doi.org/10.1007/BF00558227	1989	Sjöström	10.1007/BF00558227	C1=COC(=C1)CNC2=CC(=C(C=C2C(=O)O)S(=O)(=O)N)Cl	70	intravenous	HPLC	5	nephrotic syndrome	40	5.4
816	Furosemide	Rosenkranz, B., Lehr, K. H., Mackert, G., & Seyberth, H. W. (1992). Metamizole-furosemide interaction study in healthy volunteers. European journal of clinical pharmacology, 42(6), 593-598. https://doi.org/10.1007/BF00265921	1992	Rosenkranz	10.1007/BF00265921	C1=COC(=C1)CNC2=CC(=C(C=C2C(=O)O)S(=O)(=O)N)Cl	61.7	intravenous	HPLC	9	healthy	20	7.02
817	Furosemide	Martin, U., Winney, R. J., & Prescott, L. F. (1995). Furosemide disposition in patients on CAPD. European journal of clinical pharmacology, 48(5), 385-390. https://doi.org/10.1007/BF00194955	1995	Martin	10.1007/BF00194955	C1=COC(=C1)CNC2=CC(=C(C=C2C(=O)O)S(=O)(=O)N)Cl	89	intravenous	HPLC	8	healthy	40	4.59
818	Furosemide	Martin, U., Winney, R. J., & Prescott, L. F. (1995). Furosemide disposition in patients on CAPD. European journal of clinical pharmacology, 48(5), 385-390. https://doi.org/10.1007/BF00194955	1995	Martin	10.1007/BF00194955	C1=COC(=C1)CNC2=CC(=C(C=C2C(=O)O)S(=O)(=O)N)Cl	64	intravenous	HPLC	11	hemodialysis	80	0.018
819	Furosemide	Martin, U., Winney, R. J., & Prescott, L. F. (1995). Furosemide disposition in patients on CAPD. European journal of clinical pharmacology, 48(5), 385-390. https://doi.org/10.1007/BF00194955	1995	Martin	10.1007/BF00194955	C1=COC(=C1)CNC2=CC(=C(C=C2C(=O)O)S(=O)(=O)N)Cl	89	oral	HPLC	8	healthy	40	5.592
820	Furosemide	Martin, U., Winney, R. J., & Prescott, L. F. (1995). Furosemide disposition in patients on CAPD. European journal of clinical pharmacology, 48(5), 385-390. https://doi.org/10.1007/BF00194955	1995	Martin	10.1007/BF00194955	C1=COC(=C1)CNC2=CC(=C(C=C2C(=O)O)S(=O)(=O)N)Cl	64	oral	HPLC	11	hemodialysis	80	0.018
821	Furosemide	Shen, H., Holenarsipur, V. K., Mariappan, T. T., Drexler, D. M., Cantone, J. L., Rajanna, P., Singh Gautam, S., Zhang, Y., Gan, J., Shipkova, P. A., Marathe, P., & Humphreys, W. G. (2019). Evidence for the Validity of Pyridoxic Acid (PDA) as a Plasma-Based Endogenous Probe for OAT1 and OAT3 Function in Healthy Subjects. The Journal of pharmacology and experimental therapeutics, 368(1), 136-145. h…	2019	Shen	10.1124/jpet.118.252643	C1=COC(=C1)CNC2=CC(=C(C=C2C(=O)O)S(=O)(=O)N)Cl	62.5	oral	HPLC	14	healthy	40	3.63
822	Gabapentin	Eckhardt K, Ammon S, Hofmann U, Riebe A, Gugeler N, Mikus G. Gabapentin enhances the analgesic effect of morphine in healthy volunteers. Anesth Analg. 2000 Jul;91(1):185-91. doi: 10.1097/00000539-200007000-00035. PMID: 10866910.	2000	Eckhardt	10.1097/00000539-200007000-00035	C1CCC(CC1)(CC(=O)O)CN	70	oral	HPLC	12	healthy	600	5.214
823	Gabapentin	Blum, R. A., Comstock, T. J., Sica, D. A., Schultz, R. W., Keller, E., Reetze, P., Bockbrader, H., Tuerck, D., Busch, J. A., & Reece, P. A. (1994). Pharmacokinetics of gabapentin in subjects with various degrees of renal function. Clinical pharmacology and therapeutics, 56(2), 154-159. https://doi.org/10.1038/clpt.1994.118	1994	Blum	10.1038/clpt.1994.118	C1CCC(CC1)(CC(=O)O)CN	70	oral	HPLC	15	healthy	400	4.74
824	Gabapentin	Blum, R. A., Comstock, T. J., Sica, D. A., Schultz, R. W., Keller, E., Reetze, P., Bockbrader, H., Tuerck, D., Busch, J. A., & Reece, P. A. (1994). Pharmacokinetics of gabapentin in subjects with various degrees of renal function. Clinical pharmacology and therapeutics, 56(2), 154-159. https://doi.org/10.1038/clpt.1994.118	1994	Blum	10.1038/clpt.1994.118	C1CCC(CC1)(CC(=O)O)CN	70	oral	HPLC	15	moderate renal impairment	400	2.16
825	Gabapentin	Blum, R. A., Comstock, T. J., Sica, D. A., Schultz, R. W., Keller, E., Reetze, P., Bockbrader, H., Tuerck, D., Busch, J. A., & Reece, P. A. (1994). Pharmacokinetics of gabapentin in subjects with various degrees of renal function. Clinical pharmacology and therapeutics, 56(2), 154-159. https://doi.org/10.1038/clpt.1994.118	1994	Blum	10.1038/clpt.1994.118	C1CCC(CC1)(CC(=O)O)CN	70	oral	HPLC	30	severe renal impairment	400	0.66
826	Gabapentin	Boyd, R. A., Türck, D., Abel, R. B., Sedman, A. J., & Bockbrader, H. N. (1999). Effects of age and gender on single-dose pharmacokinetics of gabapentin. Epilepsia, 40(4), 474-479. https://doi.org/10.1111/j.1528-1157.1999.tb00743.x	1999	Boyd	10.1111/j.1528-1157.1999.tb00743.x	C1CCC(CC1)(CC(=O)O)CN	72.5	oral	HPLC	36	healthy	400	5.382
827	Gabapentin	Urban, T. J., Brown, C., Castro, R. A., Shah, N., Mercer, R., Huang, Y., Brett, C. M., Burchard, E. G., & Giacomini, K. M. (2008). Effects of genetic variation in the novel organic cation transporter, OCTN1, on the renal clearance of gabapentin. Clinical pharmacology and therapeutics, 83(3), 416-421. https://doi.org/10.1038/sj.clpt.6100271	2008	Urban	10.1038/sj.clpt.6100271	C1CCC(CC1)(CC(=O)O)CN	77.8	oral	LC-MS/MS	19	healthy	400	8.022
828	Gabapentin	Yagi, T., Naito, T., Mino, Y., Umemura, K., & Kawakami, J. (2012). Impact of concomitant antacid administration on gabapentin plasma exposure and oral bioavailability in healthy adult subjects. Drug metabolism and pharmacokinetics, 27(2), 248-254. https://doi.org/10.2133/dmpk.dmpk-11-rg-108	2012	Yagi	10.2133/dmpk.dmpk-11-rg-108	C1CCC(CC1)(CC(=O)O)CN	64	oral	HPLC	13	healthy	200	6
829	Gabapentin	Toh, D. S., Limenta, L. M., Yee, J. Y., Wang, L. Z., Goh, B. C., Murray, M., & Lee, E. J. (2014). Effect of mushroom diet on pharmacokinetics of gabapentin in healthy Chinese subjects. British journal of clinical pharmacology, 78(1), 129-134. https://doi.org/10.1111/bcp.12273	2014	Toh	10.1111/bcp.12273	C1CCC(CC1)(CC(=O)O)CN	71.2	oral	HPLC	10	healthy	600	4.614
830	Gabapentin	Costa, A. C. C., Yamamoto, P. A., Lauretti, G. R., de Lima Benzi, J. R., Zanelli, C. F., Barz, V., Ciarimboli, G., & de Moraes, N. V. (2020). Cetirizine Reduces Gabapentin Plasma Concentrations and Effect: Role of Renal Drug Transporters for Organic Cations. Journal of clinical pharmacology, 60(8), 1076-1086. https://doi.org/10.1002/jcph.1603	2020	Costa	10.1002/jcph.1603	C1CCC(CC1)(CC(=O)O)CN	70	oral	UHPLC	12	healthy	300	5.3
831	Gabapentin enacarbil	Lal, R., Sukbuntherng, J., Luo, W., Chen, D., Blumenthal, R., Ho, J., & Cundy, K. C. (2012). Clinical pharmacokinetics of gabapentin after administration of gabapentin enacarbil extended-release tablets in patients with varying degrees of renal function using data from an open-label, single-dose pharmacokinetic study. Clinical therapeutics, 34(1), 201-213. https://doi.org/10.1016/j.clinthera.2011…	2012	Lal	10.1016/j.clinthera.2011.12.004	CC(C)C(=O)OC(C)OC(=O)NCC1(CCCCC1)CC(=O)O	73.9	oral	LC-MS/MS	4	moderate renal impairment	600	1.631
832	Gabapentin enacarbil	Lal, R., Sukbuntherng, J., Luo, W., Chen, D., Blumenthal, R., Ho, J., & Cundy, K. C. (2012). Clinical pharmacokinetics of gabapentin after administration of gabapentin enacarbil extended-release tablets in patients with varying degrees of renal function using data from an open-label, single-dose pharmacokinetic study. Clinical therapeutics, 34(1), 201-213. https://doi.org/10.1016/j.clinthera.2011…	2012	Lal	10.1016/j.clinthera.2011.12.004	CC(C)C(=O)OC(C)OC(=O)NCC1(CCCCC1)CC(=O)O	82.4	oral	LC-MS/MS	4	severe renal impairment	600	0.831
833	Gadobutrol	Staks, T., Schuhmann-Giampieri, G., Frenzel, T., Weinmann, H. J., Lange, L., & Platzek, J. (1994). Pharmacokinetics, dose proportionality, and tolerability of gadobutrol after single intravenous injection in healthy volunteers. Investigative radiology, 29(7), 709-715. https://doi.org/10.1097/00004424-199407000-00008	1994	Staks	10.1097/00004424-199407000-00008	C1CN(CCN(CCN(CCN1CC(=O)[O-])CC(=O)[O-])[C@H](CO)[C@@H](CO)O)CC(=O)[O-].[Gd+3]	85.5	intravenous	HPLC	8	healthy	2068.12	8.054
834	Gadobutrol	Staks, T., Schuhmann-Giampieri, G., Frenzel, T., Weinmann, H. J., Lange, L., & Platzek, J. (1994). Pharmacokinetics, dose proportionality, and tolerability of gadobutrol after single intravenous injection in healthy volunteers. Investigative radiology, 29(7), 709-715. https://doi.org/10.1097/00004424-199407000-00008	1994	Staks	10.1097/00004424-199407000-00008	C1CN(CCN(CCN(CCN1CC(=O)[O-])CC(=O)[O-])[C@H](CO)[C@@H](CO)O)CC(=O)[O-].[Gd+3]	85.5	intravenous	HPLC	8	healthy	5170.31	8.003
835	Gadobutrol	Staks, T., Schuhmann-Giampieri, G., Frenzel, T., Weinmann, H. J., Lange, L., & Platzek, J. (1994). Pharmacokinetics, dose proportionality, and tolerability of gadobutrol after single intravenous injection in healthy volunteers. Investigative radiology, 29(7), 709-715. https://doi.org/10.1097/00004424-199407000-00008	1994	Staks	10.1097/00004424-199407000-00008	C1CN(CCN(CCN(CCN1CC(=O)[O-])CC(=O)[O-])[C@H](CO)[C@@H](CO)O)CC(=O)[O-].[Gd+3]	85.5	intravenous	HPLC	8	healthy	20681.3	7.438
836	Gadolinium	Swan, S. K., Lambrecht, L. J., Townsend, R., Davies, B. E., McCloud, S., Parker, J. R., Bensel, K., & LaFrance, N. D. (1999). Safety and pharmacokinetic profile of gadobenate dimeglumine in subjects with renal impairment. Investigative radiology, 34(7), 443-448. https://doi.org/10.1097/00004424-199907000-00001	1999	Swan	10.1097/00004424-199907000-00001	[Gd]	81.3	intravenous	coupled plasma atomic emission spectrometry	15	moderate renal impairment	2556.89	2.796
837	Gadolinium	Swan, S. K., Lambrecht, L. J., Townsend, R., Davies, B. E., McCloud, S., Parker, J. R., Bensel, K., & LaFrance, N. D. (1999). Safety and pharmacokinetic profile of gadobenate dimeglumine in subjects with renal impairment. Investigative radiology, 34(7), 443-448. https://doi.org/10.1097/00004424-199907000-00001	1999	Swan	10.1097/00004424-199907000-00001	[Gd]	81.6	intravenous	coupled plasma atomic emission spectrometry	17	severe renal impairment	2566.32	1.302
838	Galanthamine hydrobromide	Bickel, U., Thomsen, T., Weber, W., Fischer, J. P., Bachus, R., Nitz, M., & Kewitz, H. (1991). Pharmacokinetics of galanthamine in humans and corresponding cholinesterase inhibition. Clinical pharmacology and therapeutics, 50(4), 420-428. https://doi.org/10.1038/clpt.1991.159	1991	Bickel	10.1038/clpt.1991.159	CN1CC[C@@]23C=C[C@@H](C[C@@H]2OC4=C(C=CC(=C34)C1)OC)O.Br	73.8	oral	HPLC	8	healthy	10	6.199
839	Galidesivir	Mathis, A., Collins, D., Dobo, S., Walling, D. M., Sheridan, W. P., & Taylor, R. (2022). Pharmacokinetics and Safety of the Nucleoside Analog Antiviral Drug Galidesivir Administered to Healthy Adult Subjects. Clinical pharmacology in drug development, 11(4), 467-474. https://doi.org/10.1002/cpdd.1037	2022	Mathis	10.1002/cpdd.1037	C1=C(C2=C(N1)C(=NC=N2)N)[C@H]3[C@@H]([C@@H]([C@H](N3)CO)O)O	70	intravenous	HPLC	6	healthy	350	9.4
840	Galidesivir	Mathis, A., Collins, D., Dobo, S., Walling, D. M., Sheridan, W. P., & Taylor, R. (2022). Pharmacokinetics and Safety of the Nucleoside Analog Antiviral Drug Galidesivir Administered to Healthy Adult Subjects. Clinical pharmacology in drug development, 11(4), 467-474. https://doi.org/10.1002/cpdd.1037	2022	Mathis	10.1002/cpdd.1037	C1=C(C2=C(N1)C(=NC=N2)N)[C@H]3[C@@H]([C@@H]([C@H](N3)CO)O)O	70	intravenous	HPLC	6	healthy	700	11.8
841	Galidesivir	Mathis, A., Collins, D., Dobo, S., Walling, D. M., Sheridan, W. P., & Taylor, R. (2022). Pharmacokinetics and Safety of the Nucleoside Analog Antiviral Drug Galidesivir Administered to Healthy Adult Subjects. Clinical pharmacology in drug development, 11(4), 467-474. https://doi.org/10.1002/cpdd.1037	2022	Mathis	10.1002/cpdd.1037	C1=C(C2=C(N1)C(=NC=N2)N)[C@H]3[C@@H]([C@@H]([C@H](N3)CO)O)O	70	intravenous	HPLC	6	healthy	1050	11.6
842	Galidesivir	Mathis, A., Collins, D., Dobo, S., Walling, D. M., Sheridan, W. P., & Taylor, R. (2022). Pharmacokinetics and Safety of the Nucleoside Analog Antiviral Drug Galidesivir Administered to Healthy Adult Subjects. Clinical pharmacology in drug development, 11(4), 467-474. https://doi.org/10.1002/cpdd.1037	2022	Mathis	10.1002/cpdd.1037	C1=C(C2=C(N1)C(=NC=N2)N)[C@H]3[C@@H]([C@@H]([C@H](N3)CO)O)O	70	intravenous	HPLC	6	healthy	1400	8.6
843	Gamma-hydroxybutyric acid	Haller, C., Thai, D., Jacob, P., 3rd, & Dyer, J. E. (2006). GHB urine concentrations after single-dose administration in humans. Journal of analytical toxicology, 30(6), 360-364. https://doi.org/10.1093/jat/30.6.360	2006	Haller	10.1093/jat/30.6.360	C(CC(=O)O)CO	70	oral	GC-MS	16	healthy	3500	1.068
844	Ganciclovir	Wolfe EJ, Mathur V, Tomlanovich S, Jung D, Wong R, Griffy K, Aweeka FT. Pharmacokinetics of mycophenolate mofetil and intravenous ganciclovir alone and in combination in renal transplant recipients. Pharmacotherapy. 1997 May-Jun;17(3):591-8. PMID: 9165564.	1997	Wolfe	10.1002/j.1875-9114.1997.tb03070.x	C1=NC2=C(N1COC(CO)CO)N=C(NC2=O)N	79	intravenous	HPLC	12	renal transplant	395	6.778
845	Ganciclovir	Cimoch, P. J., Lavelle, J., Pollard, R., Griffy, K. G., Wong, R., Tarnowski, T. L., Casserella, S., & Jung, D. (1998). Pharmacokinetics of oral ganciclovir alone and in combination with zidovudine, didanosine, and probenecid in HIV-infected subjects. Journal of acquired immune deficiency syndromes and human retrovirology : official publication of the International Retrovirology Association, 17(3)…	1998	Cimoch	10.1097/00042560-199803010-00007	C1=NC2=C(N1COC(CO)CO)N=C(NC2=O)N	79.4	oral	HPLC	10	HIV	3000	17.007
846	Ganciclovir	Jung, D., Griffy, K., Dorr, A., Raschke, R., Tarnowski, T. L., Hulse, J., & Kates, R. E. (1998). Effect of high-dose oral ganciclovir on didanosine disposition in human immunodeficiency virus (HIV)-positive patients. Journal of clinical pharmacology, 38(11), 1057-1062. https://doi.org/10.1177/009127009803801111	1998	Jung	10.1177/009127009803801111	C1=NC2=C(N1COC(CO)CO)N=C(NC2=O)N	76.8	oral	HPLC	16	HIV	6000	11.889
847	Gastrodenol	Lacey, L. F., Frazer, N. M., Keene, O. N., & Smith, J. T. (1994). Comparative pharmacokinetics of bismuth from ranitidine bismuth citrate (GR122311X), a novel anti-ulcerant and tripotassium dicitrato bismuthate (TDB). European journal of clinical pharmacology, 47(2), 177-180. https://doi.org/10.1007/BF00194969	1994	Lacey	10.1007/BF00194969	C(C(=O)[O-])C(CC(=O)[O-])(C(=O)[O-])O.C(C(=O)[O-])C(CC(=O)[O-])(C(=O)[O-])O.[K+].[K+].[K+].[Bi+3]	72.05	oral	mass spectrometry	12	healthy	480	3.9
848	Gatifloxacin	Gajjar DA, LaCreta FP, Uderman HD, Kollia GD, Duncan G, Birkhofer MJ, Grasela DM. A dose-escalation study of the safety, tolerability, and pharmacokinetics of intravenous gatifloxacin in healthy adult men. Pharmacotherapy. 2000 Jun;20(6 Pt 2):49S-58S. doi: 10.1592/phco.20.8.49s.35186. PMID: 10850521.	2000	Gajjar	10.1592/phco.20.8.49s.35186	CC1CN(CCN1)C2=C(C=C3C(=C2OC)N(C=C(C3=O)C(=O)O)C4CC4)F	76	intravenous	HPLC	8	healthy	200	8.04
849	Gatifloxacin	Gajjar DA, LaCreta FP, Uderman HD, Kollia GD, Duncan G, Birkhofer MJ, Grasela DM. A dose-escalation study of the safety, tolerability, and pharmacokinetics of intravenous gatifloxacin in healthy adult men. Pharmacotherapy. 2000 Jun;20(6 Pt 2):49S-58S. doi: 10.1592/phco.20.8.49s.35186. PMID: 10850521.	2000	Gajjar	10.1592/phco.20.8.49s.35186	CC1CN(CCN1)C2=C(C=C3C(=C2OC)N(C=C(C3=O)C(=O)O)C4CC4)F	76	intravenous	HPLC	8	healthy	400	10.2
850	Gatifloxacin	Gajjar DA, LaCreta FP, Uderman HD, Kollia GD, Duncan G, Birkhofer MJ, Grasela DM. A dose-escalation study of the safety, tolerability, and pharmacokinetics of intravenous gatifloxacin in healthy adult men. Pharmacotherapy. 2000 Jun;20(6 Pt 2):49S-58S. doi: 10.1592/phco.20.8.49s.35186. PMID: 10850521.	2000	Gajjar	10.1592/phco.20.8.49s.35186	CC1CN(CCN1)C2=C(C=C3C(=C2OC)N(C=C(C3=O)C(=O)O)C4CC4)F	76	intravenous	HPLC	8	healthy	600	8.22
851	Gatifloxacin	Gajjar DA, LaCreta FP, Uderman HD, Kollia GD, Duncan G, Birkhofer MJ, Grasela DM. A dose-escalation study of the safety, tolerability, and pharmacokinetics of intravenous gatifloxacin in healthy adult men. Pharmacotherapy. 2000 Jun;20(6 Pt 2):49S-58S. doi: 10.1592/phco.20.8.49s.35186. PMID: 10850521.	2000	Gajjar	10.1592/phco.20.8.49s.35186	CC1CN(CCN1)C2=C(C=C3C(=C2OC)N(C=C(C3=O)C(=O)O)C4CC4)F	76	intravenous	HPLC	8	healthy	800	9.42
852	Gatifloxacin	Nakashima, M., Uematsu, T., Kosuge, K., Kusajima, H., Ooie, T., Masuda, Y., Ishida, R., & Uchida, H. (1995). Single- and multiple-dose pharmacokinetics of AM-1155, a new 6-fluoro-8-methoxy quinolone, in humans. Antimicrobial agents and chemotherapy, 39(12), 2635-2640. https://doi.org/10.1128/AAC.39.12.2635	1995	Nakashima	10.1128/AAC.39.12.2635	CC1CN(CCN1)C2=C(C=C3C(=C2OC)N(C=C(C3=O)C(=O)O)C4CC4)F	63.9	oral	HPLC	6	healthy	100	12.12
853	Gatifloxacin	Nakashima, M., Uematsu, T., Kosuge, K., Kusajima, H., Ooie, T., Masuda, Y., Ishida, R., & Uchida, H. (1995). Single- and multiple-dose pharmacokinetics of AM-1155, a new 6-fluoro-8-methoxy quinolone, in humans. Antimicrobial agents and chemotherapy, 39(12), 2635-2640. https://doi.org/10.1128/AAC.39.12.2635	1995	Nakashima	10.1128/AAC.39.12.2635	CC1CN(CCN1)C2=C(C=C3C(=C2OC)N(C=C(C3=O)C(=O)O)C4CC4)F	61.9	oral	HPLC	6	healthy	200	11.82
854	Gatifloxacin	Nakashima, M., Uematsu, T., Kosuge, K., Kusajima, H., Ooie, T., Masuda, Y., Ishida, R., & Uchida, H. (1995). Single- and multiple-dose pharmacokinetics of AM-1155, a new 6-fluoro-8-methoxy quinolone, in humans. Antimicrobial agents and chemotherapy, 39(12), 2635-2640. https://doi.org/10.1128/AAC.39.12.2635	1995	Nakashima	10.1128/AAC.39.12.2635	CC1CN(CCN1)C2=C(C=C3C(=C2OC)N(C=C(C3=O)C(=O)O)C4CC4)F	69.1	oral	HPLC	6	healthy	400	10.44
855	Gatifloxacin	Nakashima, M., Uematsu, T., Kosuge, K., Kusajima, H., Ooie, T., Masuda, Y., Ishida, R., & Uchida, H. (1995). Single- and multiple-dose pharmacokinetics of AM-1155, a new 6-fluoro-8-methoxy quinolone, in humans. Antimicrobial agents and chemotherapy, 39(12), 2635-2640. https://doi.org/10.1128/AAC.39.12.2635	1995	Nakashima	10.1128/AAC.39.12.2635	CC1CN(CCN1)C2=C(C=C3C(=C2OC)N(C=C(C3=O)C(=O)O)C4CC4)F	66.9	oral	HPLC	6	healthy	600	9.9
856	Gatifloxacin	Naber, C. K., Steghafner, M., Kinzig-Schippers, M., Sauber, C., Sörgel, F., Stahlberg, H. J., & Naber, K. G. (2001). Concentrations of gatifloxacin in plasma and urine and penetration into prostatic and seminal fluid, ejaculate, and sperm cells after single oral administrations of 400 milligrams to volunteers. Antimicrobial agents and chemotherapy, 45(1), 293-297. https://doi.org/10.1128/AAC.45.1…	2001	Naber	10.1128/AAC.45.1.293-297.2001	CC1CN(CCN1)C2=C(C=C3C(=C2OC)N(C=C(C3=O)C(=O)O)C4CC4)F	77	oral	HPLC	10	healthy	400	10.14
857	Gd-EOB-DTPA	Schuhmann-Giampieri, G., Mahler, M., Röll, G., Maibauer, R., & Schmitz, S. (1997). Pharmacokinetics of the liver-specific contrast agent Gd-EOB-DTPA in relation to contrast-enhanced liver imaging in humans. Journal of clinical pharmacology, 37(7), 587-596. https://doi.org/10.1002/j.1552-4604.1997.tb04340.x	1997	Schuhmann-Giampieri	10.1002/j.1552-4604.1997.tb04340.x	[H+].[H+].CCOC1=CC=C(C=C1)C[C@@H](CN(CCN(CC(=O)[O-])CC(=O)[O-])CC(=O)[O-])N(CC(=O)[O-])CC(=O)[O-].[Gd+3]	82.6	intravenous	coupled plasma atomic emission spectrometry	23	healthy	11262.6	6.108
858	Gd-EOB-DTPA	Schuhmann-Giampieri, G., Mahler, M., Röll, G., Maibauer, R., & Schmitz, S. (1997). Pharmacokinetics of the liver-specific contrast agent Gd-EOB-DTPA in relation to contrast-enhanced liver imaging in humans. Journal of clinical pharmacology, 37(7), 587-596. https://doi.org/10.1002/j.1552-4604.1997.tb04340.x	1997	Schuhmann-Giampieri	10.1002/j.1552-4604.1997.tb04340.x	[H+].[H+].CCOC1=CC=C(C=C1)C[C@@H](CN(CCN(CC(=O)[O-])CC(=O)[O-])CC(=O)[O-])N(CC(=O)[O-])CC(=O)[O-].[Gd+3]	82.6	intravenous	coupled plasma atomic emission spectrometry	23	healthy	19709.5	6.216
859	Gd-EOB-DTPA	Schuhmann-Giampieri, G., Mahler, M., Röll, G., Maibauer, R., & Schmitz, S. (1997). Pharmacokinetics of the liver-specific contrast agent Gd-EOB-DTPA in relation to contrast-enhanced liver imaging in humans. Journal of clinical pharmacology, 37(7), 587-596. https://doi.org/10.1002/j.1552-4604.1997.tb04340.x	1997	Schuhmann-Giampieri	10.1002/j.1552-4604.1997.tb04340.x	[H+].[H+].CCOC1=CC=C(C=C1)C[C@@H](CN(CCN(CC(=O)[O-])CC(=O)[O-])CC(=O)[O-])N(CC(=O)[O-])CC(=O)[O-].[Gd+3]	82.6	intravenous	coupled plasma atomic emission spectrometry	23	healthy	28156.4	5.97
860	Gemifloxacin	Allen, A., Bygate, E., Vousden, M., Oliver, S., Johnson, M., Ward, C., Cheon, A., Choo, Y. S., & Kim, I. (2001). Multiple-dose pharmacokinetics and tolerability of gemifloxacin administered orally to healthy volunteers. Antimicrobial agents and chemotherapy, 45(2), 540-545. https://doi.org/10.1128/AAC.45.2.540-545.2001	2001	Allen	10.1128/AAC.45.2.540-545.2001	CO/N=C/1\CN(CC1CN)C2=C(C=C3C(=O)C(=CN(C3=N2)C4CC4)C(=O)O)F	72.7	oral	HPLC	6	healthy	160	7.8
861	Gemifloxacin	Allen, A., Bygate, E., Vousden, M., Oliver, S., Johnson, M., Ward, C., Cheon, A., Choo, Y. S., & Kim, I. (2001). Multiple-dose pharmacokinetics and tolerability of gemifloxacin administered orally to healthy volunteers. Antimicrobial agents and chemotherapy, 45(2), 540-545. https://doi.org/10.1128/AAC.45.2.540-545.2001	2001	Allen	10.1128/AAC.45.2.540-545.2001	CO/N=C/1\CN(CC1CN)C2=C(C=C3C(=O)C(=CN(C3=N2)C4CC4)C(=O)O)F	72.7	oral	HPLC	6	healthy	320	8.76
862	Gemifloxacin	Allen, A., Bygate, E., Vousden, M., Oliver, S., Johnson, M., Ward, C., Cheon, A., Choo, Y. S., & Kim, I. (2001). Multiple-dose pharmacokinetics and tolerability of gemifloxacin administered orally to healthy volunteers. Antimicrobial agents and chemotherapy, 45(2), 540-545. https://doi.org/10.1128/AAC.45.2.540-545.2001	2001	Allen	10.1128/AAC.45.2.540-545.2001	CO/N=C/1\CN(CC1CN)C2=C(C=C3C(=O)C(=CN(C3=N2)C4CC4)C(=O)O)F	72.7	oral	HPLC	8	healthy	480	14.52
863	Gemifloxacin	Allen, A., Bygate, E., Vousden, M., Oliver, S., Johnson, M., Ward, C., Cheon, A., Choo, Y. S., & Kim, I. (2001). Multiple-dose pharmacokinetics and tolerability of gemifloxacin administered orally to healthy volunteers. Antimicrobial agents and chemotherapy, 45(2), 540-545. https://doi.org/10.1128/AAC.45.2.540-545.2001	2001	Allen	10.1128/AAC.45.2.540-545.2001	CO/N=C/1\CN(CC1CN)C2=C(C=C3C(=O)C(=CN(C3=N2)C4CC4)C(=O)O)F	72.7	oral	HPLC	8	healthy	640	10.02
864	Gemigliptin	Lim, K. S., Kim, J. R., Choi, Y. J., Shin, K. H., Kim, K. P., Hong, J. H., Cho, J. Y., Shin, H. S., Yu, K. S., Shin, S. G., Kwon, O. H., Hwang, D. M., Kim, J. A., & Jang, I. J. (2008). Pharmacokinetics, pharmacodynamics, and tolerability of the dipeptidyl peptidase IV inhibitor LC15-0444 in healthy Korean men: a dose-block-randomized, double-blind, placebo-controlled, ascending single-dose, Phase…	2008	Lim	10.1016/j.clinthera.2008.10.013	C1CC(CN(C1=O)C[C@H](CC(=O)N2CCC3=C(C2)N=C(N=C3C(F)(F)F)C(F)(F)F)N)(F)F	68.3	oral	HPLC	8	healthy	25	17.5
[truncated: 850 more rows]
